# Supplementary material for: Transcriptomic and metabolomic analyses reveal the potential mechanism of waterlogging resistance in cotton (Gossypium hirsutum L.)
Source: Front Plant Sci. 2023 Jun 12;14:1088537. doi: 10.3389/fpls.2023.1088537 (PMC10319419; doi:10.3389/fpls.2023.1088537)
Supplement: Supplementary file 6 [file DataSheet_1.xlsx]

## Sheet: CJ56T10vsCJ56T0
Category	GOID	Description	GeneRatio	BgRatio	pvalue	padj	geneID	geneName	Count	Up	Up_Gene_id	Down	Down_Gene_id
MF	GO:0016614	oxidoreductase activity, acting on CH-OH group of donors	148/9266	398/32318	0.000136571	0.027887	121202959/107950101/107897353/107934626/107894299/107887281/107938719/107962404/107913882/107953956/107943858/107947300/107903445/107944539/107889463/107953852/107901248/107943824/107959240/107889422/121204790/107962826/107925243/121206665/107929895/107953472/107897037/107888918/107889415/107912491/107892194/107951802/107924959/107954551/107952931/107953505/107895258/107917950/107891874/107916984…	LOC121202959/LOC107950101/LOC107897353/LOC107934626/LOC107894299/LOC107887281/LOC107938719/LOC107962404/LOC107913882/LOC107953956/LOC107943858/LOC107947300/LOC107903445/LOC107944539/LOC107889463/LOC107953852/LOC107901248/LOC107943824/LOC107959240/LOC107889422/LOC121204790/LOC107962826/LOC107925243/LOC121206665/LOC107929895/LOC107953472/LOC107897037/LOC107888918/LOC107889415/LOC107912491/LOC107892…	148	48	121202959/107950101/107897353/107934626/107894299/107887281/107938719/107962404/107913882/107943858/107947300/107903445/107944539/107889463/107953852/107943824/107889422/121204790/107925243/107929895/107953472/107897037/107892194/107951802/107916984/107930151/107888699/107950654/107959242/107955423/107942700/107933449/107962560/107954838/107891330/107949967/121209624/107957688/107958501/107906346…	100	107953956/107901248/107959240/107962826/121206665/107888918/107889415/107912491/107924959/107954551/107952931/107953505/107895258/107917950/107891874/107897068/107891323/107934807/107914480/121203531/107919941/107954627/107886111/107942082/107950381/107942591/107938153/107936270/107930210/107910136/107952882/107951749/107912598/107896867/121230667/107929297/107934016/107915537/107934244/107887357…
MF	GO:0003872	6-phosphofructokinase activity	17/9266	26/32318	0.000110026	0.027887	107953863/107951094/107929968/107901151/107887310/107951809/107907166/107905736/107948223/107958729/107924909/107897082/107901507/107905700/107951697/107935397/107950058	LOC107953863/LOC107951094/LOC107929968/LOC107901151/LOC107887310/LOC107951809/LOC107907166/LOC107905736/LOC107948223/LOC107958729/LOC107924909/LOC107897082/LOC107901507/LOC107905700/LOC107951697/LOC107935397/LOC107950058	17	7	107953863/107951094/107929968/107901151/107887310/107951809/107948223	10	107907166/107905736/107958729/107924909/107897082/107901507/107905700/107951697/107935397/107950058
MF	GO:0004602	glutathione peroxidase activity	9266-12-01	16/32318	0.000164364	0.027887	107890924/107934406/121219912/107947021/107947026/107933606/121232000/107886161/107894104/107894097/107936710/107962973	LOC107890924/LOC107934406/LOC121219912/LOC107947021/LOC107947026/LOC107933606/LOC121232000/LOC107886161/LOC107894104/LOC107894097/LOC107936710/LOC107962973	12	0		12	107890924/107934406/121219912/107947021/107947026/107933606/121232000/107886161/107894104/107894097/107936710/107962973

## Sheet: CJ56T20vsCJ56T0
Category	GOID	Description	GeneRatio	BgRatio	pvalue	padj	geneID	geneName	Count	Up	Up_Gene_id	Down	Down_Gene_id
BP	GO:0009607	response to biotic stimulus	53/7862	86/20954	4.82459e-06	0.00381143	107886287/107909905/107898953/107915337/107915089/107896607/107916197/107886286/121228143/107956590/107915931/107908518/107896610/novel.2105/107908282/107915088/107896642/107918213/107898873/121222265/107909902/107929905/107909904/107917608/107934613/107895973/107916199/107895962/107915090/107950544/107896609/107933221/107950543/107908133/121228211/107933202/107896606/107898960/107950540/10788804…	LOC107886287/LOC107909905/LOC107898953/LOC107915337/LOC107915089/LOC107896607/LOC107916197/LOC107886286/LOC121228143/LOC107956590/LOC107915931/LOC107908518/LOC107896610/-/LOC107908282/LOC107915088/LOC107896642/LOC107918213/LOC107898873/LOC121222265/LOC107909902/LOC107929905/LOC107909904/LOC107917608/LOC107934613/LOC107895973/LOC107916199/LOC107895962/LOC107915090/LOC107950544/LOC107896609/LOC1079…	53	3	107933202/107886624/107908597	50	107886287/107909905/107898953/107915337/107915089/107896607/107916197/107886286/121228143/107956590/107915931/107908518/107896610/novel.2105/107908282/107915088/107896642/107918213/107898873/121222265/107909902/107929905/107909904/107917608/107934613/107895973/107916199/107895962/107915090/107950544/107896609/107933221/107950543/107908133/121228211/107896606/107898960/107950540/107888046/10792049…
BP	GO:0006952	defense response	76/7862	141/20954	5.31658e-05	0.0210005	107886287/107909905/107917145/107898953/107915337/107915089/107896607/107916197/107886286/121228143/107956590/107915931/107908518/107896610/novel.2105/107908282/107915088/107896642/107918213/107898873/107900462/121222265/107909902/107934984/107929905/107959263/107921708/107909904/107917608/107934613/107895973/107916199/107895962/107915090/107949819/107910497/107950544/107896609/107933221/10792631…	LOC107886287/LOC107909905/LOC107917145/LOC107898953/LOC107915337/LOC107915089/LOC107896607/LOC107916197/LOC107886286/LOC121228143/LOC107956590/LOC107915931/LOC107908518/LOC107896610/-/LOC107908282/LOC107915088/LOC107896642/LOC107918213/LOC107898873/LOC107900462/LOC121222265/LOC107909902/LOC107934984/LOC107929905/LOC107959263/LOC107921708/LOC107909904/LOC107917608/LOC107934613/LOC107895973/LOC1079…	76	11	107900462/107934984/107959263/107949819/107933202/107929571/107906727/107886624/121229016/107908597/107943715	65	107886287/107909905/107917145/107898953/107915337/107915089/107896607/107916197/107886286/121228143/107956590/107915931/107908518/107896610/novel.2105/107908282/107915088/107896642/107918213/107898873/121222265/107909902/107929905/107921708/107909904/107917608/107934613/107895973/107916199/107895962/107915090/107910497/107950544/107896609/107933221/107926316/107950543/107951571/107908133/12122821…
BP	GO:0005984	disaccharide metabolic process	48/7862	82/20954	8.79651e-05	0.0231641	121219793/107893375/107915056/107926875/107899372/107909970/107948694/107886610/107928095/107940066/107937480/107958826/121225232/107923677/107907080/107901030/107962183/107924200/107899194/121212571/107893582/107950469/121202812/107921821/107912171/107947255/107962903/107886093/107910106/107904513/107945526/107933574/107920110/107943797/107947979/107951313/121217938/107950713/121224322/107923679…	LOC121219793/LOC107893375/LOC107915056/LOC107926875/LOC107899372/LOC107909970/LOC107948694/LOC107886610/LOC107928095/LOC107940066/LOC107937480/LOC107958826/LOC121225232/LOC107923677/LOC107907080/LOC107901030/LOC107962183/LOC107924200/LOC107899194/LOC121212571/LOC107893582/LOC107950469/LOC121202812/LOC107921821/LOC107912171/LOC107947255/LOC107962903/LOC107886093/LOC107910106/LOC107904513/LOC107945…	48	18	121219793/107893375/107915056/107926875/107909970/107886610/121212571/107950469/121202812/107962903/107910106/107945526/107947979/107918432/107957124/107960238/121208703/107943939	30	107899372/107948694/107928095/107940066/107937480/107958826/121225232/107923677/107907080/107901030/107962183/107924200/107899194/107893582/107921821/107912171/107947255/107886093/107904513/107933574/107920110/107943797/107951313/121217938/107950713/121224322/107923679/107905127/107929511/107937547
CC	GO:0031012	extracellular matrix	2522-12-01	14/7651	7.14968e-05	0.00704243	107886072/107946914/107957316/107912216/107903694/107886071/107945266/107922924/107911886/107947648/107911610/107960785	LOC107886072/LOC107946914/LOC107957316/LOC107912216/LOC107903694/LOC107886071/LOC107945266/LOC107922924/LOC107911886/LOC107947648/LOC107911610/LOC107960785	12	0		12	107886072/107946914/107957316/107912216/107903694/107886071/107945266/107922924/107911886/107947648/107911610/107960785
CC	GO:0044421	extracellular region part	2522-12-01	14/7651	7.14968e-05	0.00704243	107886072/107946914/107957316/107912216/107903694/107886071/107945266/107922924/107911886/107947648/107911610/107960785	LOC107886072/LOC107946914/LOC107957316/LOC107912216/LOC107903694/LOC107886071/LOC107945266/LOC107922924/LOC107911886/LOC107947648/LOC107911610/LOC107960785	12	0		12	107886072/107946914/107957316/107912216/107903694/107886071/107945266/107922924/107911886/107947648/107911610/107960785
CC	GO:0005576	extracellular region	53/2522	109/7651	0.000460084	0.0302122	107933486/107886072/107947442/107912787/107909962/107926340/107946914/107948797/107927050/107957316/107927409/107912216/107940929/107963922/107905360/107893339/107919852/107920762/107930656/107903694/121217638/107886304/107939149/107905361/121209672/107934480/107886071/107948262/107942122/107930566/107932546/107945266/107947441/107922924/107911886/107947823/107925408/121202820/107947648/121212394…	LOC107933486/LOC107886072/LOC107947442/LOC107912787/LOC107909962/LOC107926340/LOC107946914/LOC107948797/LOC107927050/LOC107957316/LOC107927409/LOC107912216/LOC107940929/LOC107963922/LOC107905360/LOC107893339/LOC107919852/LOC107920762/LOC107930656/LOC107903694/LOC121217638/LOC107886304/LOC107939149/LOC107905361/LOC121209672/LOC107934480/LOC107886071/LOC107948262/LOC107942122/LOC107930566/LOC107932…	53	14	107926340/107940929/107905360/107919852/107920762/107930656/121217638/107947823/121212394/107959252/107941404/107914731/107950558/107910690	39	107933486/107886072/107947442/107912787/107909962/107946914/107948797/107927050/107957316/107927409/107912216/107963922/107893339/107903694/107886304/107939149/107905361/121209672/107934480/107886071/107948262/107942122/107930566/107932546/107945266/107947441/107922924/107911886/107925408/121202820/107947648/107911611/107911610/107886823/107956648/107960785/107956525/121212390/107925319
MF	GO:0051213	dioxygenase activity	53/11695	87/32409	2.10576e-06	0.000552016	107900521/107919998/107906745/107923980/107928543/107893644/107897099/121217834/107961259/121209839/107901540/107936282/107940409/107950632/107936277/121230639/107927794/107936185/107913639/107958793/107942497/107961400/107951084/107931614/107961446/121206339/107894336/107901528/107944366/107915783/107916407/107941618/107945551/107953845/107959326/107928423/121219544/107954973/107897108/107918579…	LOC107900521/LOC107919998/LOC107906745/LOC107923980/LOC107928543/LOC107893644/LOC107897099/LOC121217834/LOC107961259/LOC121209839/LOC107901540/LOC107936282/LOC107940409/LOC107950632/LOC107936277/LOC121230639/LOC107927794/LOC107936185/LOC107913639/LOC107958793/LOC107942497/LOC107961400/LOC107951084/LOC107931614/LOC107961446/LOC121206339/LOC107894336/LOC107901528/LOC107944366/LOC107915783/LOC107916…	53	17	107919998/107893644/121217834/107961259/121209839/107936282/107940409/107936277/107913639/107958793/107951084/107928423/107889800/107959814/107892700/107904213/107929178	36	107900521/107906745/107923980/107928543/107897099/107901540/107950632/121230639/107927794/107936185/107942497/107961400/107931614/107961446/121206339/107894336/107901528/107944366/107915783/107916407/107941618/107945551/107953845/107959326/121219544/107954973/107897108/107918579/121229240/121202789/107901883/107886453/107913606/107904302/107936154/107914792
MF	GO:0016701	oxidoreductase activity, acting on single donors with incorporation of molecular oxygen	62/11695	106/32409	2.15211e-06	0.000552016	107900521/107919998/107906745/107923980/107962696/107928543/107893644/107897099/121217834/107906810/107961259/107949140/121209839/107901540/107936282/107940409/107950632/107936277/121230639/107927794/107936185/107913639/107958793/107942497/107961400/107961446/121206339/107894336/107901528/107944366/107915783/107916407/107916332/107941618/107945551/107953845/107959326/107928423/121219544/121229363…	LOC107900521/LOC107919998/LOC107906745/LOC107923980/LOC107962696/LOC107928543/LOC107893644/LOC107897099/LOC121217834/LOC107906810/LOC107961259/LOC107949140/LOC121209839/LOC107901540/LOC107936282/LOC107940409/LOC107950632/LOC107936277/LOC121230639/LOC107927794/LOC107936185/LOC107913639/LOC107958793/LOC107942497/LOC107961400/LOC107961446/LOC121206339/LOC107894336/LOC107901528/LOC107944366/LOC107915…	62	21	107919998/107962696/107893644/121217834/107961259/121209839/107936282/107940409/107936277/107913639/107958793/107916332/107928423/107905015/107944854/107889800/107959814/107904213/107954179/107939761/107929178	41	107900521/107906745/107923980/107928543/107897099/107906810/107949140/107901540/107950632/121230639/107927794/107936185/107942497/107961400/107961446/121206339/107894336/107901528/107944366/107915783/107916407/107941618/107945551/107953845/107959326/121219544/121229363/107954973/107897108/107958971/107918579/121229240/121202789/121220145/107901883/107886453/107913606/107906127/107938381/107936154…
MF	GO:0016702	oxidoreductase activity, acting on single donors with incorporation of molecular oxygen, incorporation of two atoms of oxygen	49/11695	80/32409	4.05606e-06	0.000693586	107900521/107919998/107906745/107923980/107928543/107893644/107897099/121217834/107961259/121209839/107901540/107936282/107940409/107950632/107936277/121230639/107927794/107936185/107913639/107958793/107942497/107961400/107961446/121206339/107894336/107901528/107944366/107915783/107916407/107941618/107945551/107953845/107959326/107928423/121219544/107954973/107897108/107918579/121229240/121202789…	LOC107900521/LOC107919998/LOC107906745/LOC107923980/LOC107928543/LOC107893644/LOC107897099/LOC121217834/LOC107961259/LOC121209839/LOC107901540/LOC107936282/LOC107940409/LOC107950632/LOC107936277/LOC121230639/LOC107927794/LOC107936185/LOC107913639/LOC107958793/LOC107942497/LOC107961400/LOC107961446/LOC121206339/LOC107894336/LOC107901528/LOC107944366/LOC107915783/LOC107916407/LOC107941618/LOC107945…	49	15	107919998/107893644/121217834/107961259/121209839/107936282/107940409/107936277/107913639/107958793/107928423/107889800/107959814/107904213/107929178	34	107900521/107906745/107923980/107928543/107897099/107901540/107950632/121230639/107927794/107936185/107942497/107961400/107961446/121206339/107894336/107901528/107944366/107915783/107916407/107941618/107945551/107953845/107959326/121219544/107954973/107897108/107918579/121229240/121202789/107901883/107886453/107913606/107936154/107914792
MF	GO:0008171	O-methyltransferase activity	53/11695	89/32409	5.52664e-06	0.000708792	107938099/107932313/107929569/121222509/121202825/107933317/107945134/107894281/107947186/121203455/107889315/107943854/107932320/107909353/107945082/121222103/107893152/107891421/107909307/107954722/107915765/107948794/107899503/107961818/107898626/107949725/107889317/107953385/107937285/107908215/107948130/121203594/107909306/121224358/107945081/107939014/107909265/107929579/107929577/107886759…	LOC107938099/LOC107932313/LOC107929569/LOC121222509/LOC121202825/LOC107933317/LOC107945134/LOC107894281/LOC107947186/LOC121203455/LOC107889315/LOC107943854/LOC107932320/LOC107909353/LOC107945082/LOC121222103/LOC107893152/LOC107891421/LOC107909307/LOC107954722/LOC107915765/LOC107948794/LOC107899503/LOC107961818/LOC107898626/LOC107949725/LOC107889317/LOC107953385/LOC107937285/LOC107908215/LOC107948…	53	1	107929577	52	107938099/107932313/107929569/121222509/121202825/107933317/107945134/107894281/107947186/121203455/107889315/107943854/107932320/107909353/107945082/121222103/107893152/107891421/107909307/107954722/107915765/107948794/107899503/107961818/107898626/107949725/107889317/107953385/107937285/107908215/107948130/121203594/107909306/121224358/107945081/107939014/107909265/107929579/107886759/107886758…
MF	GO:0016684	oxidoreductase activity, acting on peroxide as acceptor	124/11695	250/32409	7.80586e-06	0.000792248	107896588/107946906/107945392/107933768/107949499/107937102/121222456/107949016/107944980/121202811/121229066/107914564/107912016/107945414/107947021/107904435/107935094/107904826/107962802/107946633/107889615/107893698/107896435/107924255/107949620/121219912/107936187/107909987/107905536/107943729/107958203/107887406/121222166/107927161/107916305/107891250/107894104/107946726/107925084/107942909…	LOC107896588/LOC107946906/LOC107945392/LOC107933768/LOC107949499/LOC107937102/LOC121222456/LOC107949016/LOC107944980/LOC121202811/LOC121229066/LOC107914564/LOC107912016/LOC107945414/LOC107947021/LOC107904435/LOC107935094/LOC107904826/LOC107962802/LOC107946633/LOC107889615/LOC107893698/LOC107896435/LOC107924255/LOC107949620/LOC121219912/LOC107936187/LOC107909987/LOC107905536/LOC107943729/LOC107958…	124	14	107896588/121222456/107905423/107896146/107905765/107915919/107905725/107916248/107958290/121219973/107952958/121218230/121229150/107927057	110	107946906/107945392/107933768/107949499/107937102/107949016/107944980/121202811/121229066/107914564/107912016/107945414/107947021/107904435/107935094/107904826/107962802/107946633/107889615/107893698/107896435/107924255/107949620/121219912/107936187/107909987/107905536/107943729/107958203/107887406/121222166/107927161/107916305/107891250/107894104/107946726/107925084/107942909/107947059/107894097…
MF	GO:0004601	peroxidase activity	122/11695	246/32409	9.26606e-06	0.000792248	107946906/107945392/107933768/107949499/107937102/121222456/107949016/107944980/121202811/121229066/107914564/107912016/107945414/107947021/107904435/107935094/107904826/107962802/107946633/107889615/107893698/107896435/107924255/107949620/121219912/107936187/107909987/107905536/107943729/107958203/107887406/121222166/107927161/107916305/107891250/107894104/107946726/107925084/107942909/107947059…	LOC107946906/LOC107945392/LOC107933768/LOC107949499/LOC107937102/LOC121222456/LOC107949016/LOC107944980/LOC121202811/LOC121229066/LOC107914564/LOC107912016/LOC107945414/LOC107947021/LOC107904435/LOC107935094/LOC107904826/LOC107962802/LOC107946633/LOC107889615/LOC107893698/LOC107896435/LOC107924255/LOC107949620/LOC121219912/LOC107936187/LOC107909987/LOC107905536/LOC107943729/LOC107958203/LOC107887…	122	12	121222456/107905423/107896146/107905765/107915919/107905725/107958290/121219973/107952958/121218230/121229150/107927057	110	107946906/107945392/107933768/107949499/107937102/107949016/107944980/121202811/121229066/107914564/107912016/107945414/107947021/107904435/107935094/107904826/107962802/107946633/107889615/107893698/107896435/107924255/107949620/121219912/107936187/107909987/107905536/107943729/107958203/107887406/121222166/107927161/107916305/107891250/107894104/107946726/107925084/107942909/107947059/107894097…
MF	GO:0045735	nutrient reservoir activity	51/11695	87/32409	1.53111e-05	0.00112208	107916297/107896426/107923008/107940018/107936993/107930459/107894777/107940036/107945922/107957653/107905097/107916671/107892515/107949269/107913096/107910533/107897165/107893177/107961906/107963087/107956483/107898397/107946635/121223124/107942979/121225194/107896358/107898360/107963423/107922392/107892156/121209836/107963429/107892191/107942781/107946904/107888039/107963928/107961916/107928626…	LOC107916297/LOC107896426/LOC107923008/LOC107940018/LOC107936993/LOC107930459/LOC107894777/LOC107940036/LOC107945922/LOC107957653/LOC107905097/LOC107916671/LOC107892515/LOC107949269/LOC107913096/LOC107910533/LOC107897165/LOC107893177/LOC107961906/LOC107963087/LOC107956483/LOC107898397/LOC107946635/LOC121223124/LOC107942979/LOC121225194/LOC107896358/LOC107898360/LOC107963423/LOC107922392/LOC107892…	51	3	107913096/107929957/107932262	48	107916297/107896426/107923008/107940018/107936993/107930459/107894777/107940036/107945922/107957653/107905097/107916671/107892515/107949269/107910533/107897165/107893177/107961906/107963087/107956483/107898397/107946635/121223124/107942979/121225194/107896358/107898360/107963423/107922392/107892156/121209836/107963429/107892191/107942781/107946904/107888039/107963928/107961916/107928626/107963427…
MF	GO:0016209	antioxidant activity	128/11695	263/32409	1.82005e-05	0.00116711	107896588/107946906/107945392/107933768/107949499/107937102/121222456/107949016/107944980/121202811/121229066/107914564/107904452/107912016/107945414/107947021/107904435/107935094/107904826/107962802/107946633/107889615/107893698/107896435/107924255/107949620/121219912/107936187/107909987/107905536/107943729/107958203/107887406/121222166/107927161/107916305/107891250/107894104/107946726/107925084…	LOC107896588/LOC107946906/LOC107945392/LOC107933768/LOC107949499/LOC107937102/LOC121222456/LOC107949016/LOC107944980/LOC121202811/LOC121229066/LOC107914564/LOC107904452/LOC107912016/LOC107945414/LOC107947021/LOC107904435/LOC107935094/LOC107904826/LOC107962802/LOC107946633/LOC107889615/LOC107893698/LOC107896435/LOC107924255/LOC107949620/LOC121219912/LOC107936187/LOC107909987/LOC107905536/LOC107943…	128	17	107896588/121222456/107904452/107905423/107896146/107904849/107905765/107915919/107905725/107916248/107937992/107958290/121219973/107952958/121218230/121229150/107927057	111	107946906/107945392/107933768/107949499/107937102/107949016/107944980/121202811/121229066/107914564/107912016/107945414/107947021/107904435/107935094/107904826/107962802/107946633/107889615/107893698/107896435/107924255/107949620/121219912/107936187/107909987/107905536/107943729/107958203/107887406/121222166/107927161/107916305/107891250/107894104/107946726/107925084/107942909/107947059/107894097…
MF	GO:0005507	copper ion binding	86/11695	168/32409	4.26792e-05	0.00243272	107959547/107914067/107914068/107960103/107957508/24679512/107954001/107904142/107963863/107927763/107950205/121214757/107951488/107931297/107886050/107927043/121229009/107935419/107898849/107957697/107910476/107951678/107943178/107899016/107891065/107951322/107914307/107959171/107944371/107944372/107922409/107919485/107886210/121209663/107905350/107948850/107916593/107898837/107916611/107919647/…	LOC107959547/LOC107914067/LOC107914068/LOC107960103/LOC107957508/cox2/LOC107954001/LOC107904142/LOC107963863/LOC107927763/LOC107950205/LOC121214757/LOC107951488/LOC107931297/LOC107886050/LOC107927043/LOC121229009/LOC107935419/LOC107898849/LOC107957697/LOC107910476/LOC107951678/LOC107943178/LOC107899016/LOC107891065/LOC107951322/LOC107914307/LOC107959171/LOC107944371/LOC107944372/LOC107922409/LOC1…	86	15	107914068/107957508/24679512/107954001/107957697/107886210/107916593/107895685/107938165/107957700/107904699/107904914/107914065/107903565/107948655	71	107959547/107914067/107960103/107904142/107963863/107927763/107950205/121214757/107951488/107931297/107886050/107927043/121229009/107935419/107898849/107910476/107951678/107943178/107899016/107891065/107951322/107914307/107959171/107944371/107944372/107922409/107919485/121209663/107905350/107948850/107898837/107916611/107919647/107900546/107914066/107893635/107933770/107962128/107942446/107957419…
MF	GO:0050664	oxidoreductase activity, acting on NAD(P)H, oxygen as acceptor	16/11695	22/32409	0.000516994	0.024355	107946906/107949499/107949016/107946633/107949620/107947059/107905423/107951973/107942369/107929888/107921843/107957571/107953596/107951223/107904951/107917596	LOC107946906/LOC107949499/LOC107949016/LOC107946633/LOC107949620/LOC107947059/LOC107905423/LOC107951973/LOC107942369/LOC107929888/LOC107921843/LOC107957571/LOC107953596/LOC107951223/LOC107904951/LOC107917596	16	1	107905423	15	107946906/107949499/107949016/107946633/107949620/107947059/107951973/107942369/107929888/107921843/107957571/107953596/107951223/107904951/107917596
MF	GO:0016759	cellulose synthase activity	47/11695	88/32409	0.00066141	0.024355	121212539/107928590/107961131/107909647/107951165/107907451/107958683/107902334/107925233/107935218/107935220/107916504/107914099/107929047/107953681/107942877/107937655/107922547/107947909/107907453/107915725/107946664/107950609/107947180/107958681/107958687/107921346/107894409/107935224/107916923/novel.1128/107911480/107928458/107927704/107945298/107924700/107937198/107955410/107929134/10789150…	LOC121212539/LOC107928590/LOC107961131/LOC107909647/LOC107951165/LOC107907451/LOC107958683/LOC107902334/LOC107925233/LOC107935218/LOC107935220/LOC107916504/LOC107914099/LOC107929047/LOC107953681/LOC107942877/LOC107937655/LOC107922547/LOC107947909/LOC107907453/LOC107915725/LOC107946664/LOC107950609/LOC107947180/LOC107958681/LOC107958687/LOC107921346/LOC107894409/LOC107935224/LOC107916923/-/LOC1079…	47	4	107915725/107950609/107924700/107928473	43	121212539/107928590/107961131/107909647/107951165/107907451/107958683/107902334/107925233/107935218/107935220/107916504/107914099/107929047/107953681/107942877/107937655/107922547/107947909/107907453/107946664/107947180/107958681/107958687/107921346/107894409/107935224/107916923/novel.1128/107911480/107928458/107927704/107945298/107937198/107955410/107929134/107891502/107922422/121203141/10792765…
MF	GO:0016760	cellulose synthase (UDP-forming) activity	47/11695	88/32409	0.00066141	0.024355	121212539/107928590/107961131/107909647/107951165/107907451/107958683/107902334/107925233/107935218/107935220/107916504/107914099/107929047/107953681/107942877/107937655/107922547/107947909/107907453/107915725/107946664/107950609/107947180/107958681/107958687/107921346/107894409/107935224/107916923/novel.1128/107911480/107928458/107927704/107945298/107924700/107937198/107955410/107929134/10789150…	LOC121212539/LOC107928590/LOC107961131/LOC107909647/LOC107951165/LOC107907451/LOC107958683/LOC107902334/LOC107925233/LOC107935218/LOC107935220/LOC107916504/LOC107914099/LOC107929047/LOC107953681/LOC107942877/LOC107937655/LOC107922547/LOC107947909/LOC107907453/LOC107915725/LOC107946664/LOC107950609/LOC107947180/LOC107958681/LOC107958687/LOC107921346/LOC107894409/LOC107935224/LOC107916923/-/LOC1079…	47	4	107915725/107950609/107924700/107928473	43	121212539/107928590/107961131/107909647/107951165/107907451/107958683/107902334/107925233/107935218/107935220/107916504/107914099/107929047/107953681/107942877/107937655/107922547/107947909/107907453/107946664/107947180/107958681/107958687/107921346/107894409/107935224/107916923/novel.1128/107911480/107928458/107927704/107945298/107937198/107955410/107929134/107891502/107922422/121203141/10792765…
MF	GO:0008146	sulfotransferase activity	38/11695	68/32409	0.000673984	0.024355	107949996/107913693/107957445/107946585/107905312/107911181/107950418/107952323/107950417/107950416/121214040/107896434/107902197/107951206/107932741/107902195/107902198/107886810/107905311/107903158/107927536/107955923/107918345/107950419/107902194/107909334/107926669/107956976/107923876/107894446/107951743/107932744/novel.1428/107904787/107931626/121217139/107926622/107953338	LOC107949996/LOC107913693/LOC107957445/LOC107946585/LOC107905312/LOC107911181/LOC107950418/LOC107952323/LOC107950417/LOC107950416/LOC121214040/LOC107896434/LOC107902197/LOC107951206/LOC107932741/LOC107902195/LOC107902198/LOC107886810/LOC107905311/LOC107903158/LOC107927536/LOC107955923/LOC107918345/LOC107950419/LOC107902194/LOC107909334/LOC107926669/LOC107956976/LOC107923876/LOC107894446/LOC107951…	38	1	107926622	37	107949996/107913693/107957445/107946585/107905312/107911181/107950418/107952323/107950417/107950416/121214040/107896434/107902197/107951206/107932741/107902195/107902198/107886810/107905311/107903158/107927536/107955923/107918345/107950419/107902194/107909334/107926669/107956976/107923876/107894446/107951743/107932744/novel.1428/107904787/107931626/121217139/107953338
MF	GO:0016782	transferase activity, transferring sulfur-containing groups	38/11695	68/32409	0.000673984	0.024355	107949996/107913693/107957445/107946585/107905312/107911181/107950418/107952323/107950417/107950416/121214040/107896434/107902197/107951206/107932741/107902195/107902198/107886810/107905311/107903158/107927536/107955923/107918345/107950419/107902194/107909334/107926669/107956976/107923876/107894446/107951743/107932744/novel.1428/107904787/107931626/121217139/107926622/107953338	LOC107949996/LOC107913693/LOC107957445/LOC107946585/LOC107905312/LOC107911181/LOC107950418/LOC107952323/LOC107950417/LOC107950416/LOC121214040/LOC107896434/LOC107902197/LOC107951206/LOC107932741/LOC107902195/LOC107902198/LOC107886810/LOC107905311/LOC107903158/LOC107927536/LOC107955923/LOC107918345/LOC107950419/LOC107902194/LOC107909334/LOC107926669/LOC107956976/LOC107923876/LOC107894446/LOC107951…	38	1	107926622	37	107949996/107913693/107957445/107946585/107905312/107911181/107950418/107952323/107950417/107950416/121214040/107896434/107902197/107951206/107932741/107902195/107902198/107886810/107905311/107903158/107927536/107955923/107918345/107950419/107902194/107909334/107926669/107956976/107923876/107894446/107951743/107932744/novel.1428/107904787/107931626/121217139/107953338
MF	GO:0015238	drug transmembrane transporter activity	69/11695	139/32409	0.000712134	0.024355	107922886/107898538/121229341/107963655/107922773/107889337/107904670/107886711/107901021/107891400/107924446/107943394/107911388/107886539/107936732/107931347/107948932/121230334/107903609/107888471/121204729/121203046/107909543/107936307/107906470/107913919/107936284/107957860/107927840/107897222/107941591/107889362/107931043/107904669/107927810/107933591/107920263/121218223/107916245/107963673…	LOC107922886/LOC107898538/LOC121229341/LOC107963655/LOC107922773/LOC107889337/LOC107904670/LOC107886711/LOC107901021/LOC107891400/LOC107924446/LOC107943394/LOC107911388/LOC107886539/LOC107936732/LOC107931347/LOC107948932/LOC121230334/LOC107903609/LOC107888471/LOC121204729/LOC121203046/LOC107909543/LOC107936307/LOC107906470/LOC107913919/LOC107936284/LOC107957860/LOC107927840/LOC107897222/LOC107941…	69	20	107898538/121229341/107922773/107886711/107943394/107886539/121230334/107903609/121204729/121203046/107909543/107936307/107906470/107913919/121218223/107916245/107886712/107916723/107902436/107920986	49	107922886/107963655/107889337/107904670/107901021/107891400/107924446/107911388/107936732/107931347/107948932/107888471/107936284/107957860/107927840/107897222/107941591/107889362/107931043/107904669/107927810/107933591/107920263/107963673/107898598/107916798/107898416/107888818/107953933/107940148/107895263/121225287/107932698/107932800/107913374/107918600/107914544/107894389/107905933/107896747…
MF	GO:0050660	flavin adenine dinucleotide binding	127/11695	281/32409	0.000997993	0.0319981	107962826/107937075/107954627/107952882/107920525/107943252/107889553/107894114/121230667/107930381/121204573/107899829/107938857/107925893/107948811/107902054/107893557/107926671/121221039/107921234/107929638/107897837/107924091/107959240/107900789/107889251/107925154/107938317/121225177/107949111/107947905/107934626/107963218/107889463/107888685/107942933/107908705/107942591/107910553/107896867…	LOC107962826/LOC107937075/LOC107954627/LOC107952882/LOC107920525/LOC107943252/LOC107889553/LOC107894114/LOC121230667/LOC107930381/LOC121204573/LOC107899829/LOC107938857/LOC107925893/LOC107948811/LOC107902054/LOC107893557/LOC107926671/LOC121221039/LOC107921234/LOC107929638/LOC107897837/LOC107924091/LOC107959240/LOC107900789/LOC107889251/LOC107925154/LOC107938317/LOC121225177/LOC107949111/LOC107947…	127	42	107937075/107920525/107899829/107938857/107921234/107924091/107889251/107938317/107949111/107934626/107889463/107942933/107911596/107891208/107893796/107923983/107944539/107889422/107945500/107891492/107938347/107958501/107906346/107898539/107903445/107947300/107911896/107912889/107962404/107916766/107916984/107924987/107911897/121220257/107891330/107927359/107933681/107930317/121215303/107932291…	85	107962826/107954627/107952882/107943252/107889553/107894114/121230667/107930381/121204573/107925893/107948811/107902054/107893557/107926671/121221039/107929638/107897837/107959240/107900789/107925154/121225177/107947905/107963218/107888685/107908705/107942591/107910553/107896867/107955919/107951589/107887266/107898507/107930210/107890732/107901232/107962936/107934807/107927518/107958799/107926676…
MF	GO:0016746	transferase activity, transferring acyl groups	214/11695	500/32409	0.00106121	0.0320236	121229330/107928537/107906385/121217686/107907890/107939369/107948353/107930148/107941524/107889764/107915629/107937814/107945700/107886227/107922450/107906384/107933499/107924723/107895059/107936677/107930654/107928671/107932571/107957460/121217687/107903771/107946991/107946259/107890975/107898195/107924670/107911527/107926365/107909287/107914176/107888440/107896593/107906402/121212763/107933551…	LOC121229330/LOC107928537/LOC107906385/LOC121217686/LOC107907890/LOC107939369/LOC107948353/LOC107930148/LOC107941524/LOC107889764/LOC107915629/LOC107937814/LOC107945700/LOC107886227/LOC107922450/LOC107906384/LOC107933499/LOC107924723/LOC107895059/LOC107936677/LOC107930654/LOC107928671/LOC107932571/LOC107957460/LOC121217687/LOC107903771/LOC107946991/LOC107946259/LOC107890975/LOC107898195/LOC107924…	214	44	107922450/107930654/107932571/107957460/107903771/107926365/107909287/121219332/107915775/107914697/121203201/107960294/121215630/107903708/107938592/107887877/107893634/107935162/107898540/107888712/107905024/107893822/107954665/107904863/107896515/107962479/107946151/107924519/121211431/107931504/121222420/107922531/121207902/107928915/107915281/107935028/107909229/121222074/107957568/107921705…	170	121229330/107928537/107906385/121217686/107907890/107939369/107948353/107930148/107941524/107889764/107915629/107937814/107945700/107886227/107906384/107933499/107924723/107895059/107936677/107928671/121217687/107946991/107946259/107890975/107898195/107924670/107911527/107914176/107888440/107896593/107906402/121212763/107933551/107887676/121212526/107898027/107894285/107899048/107916207/107897316…
MF	GO:0009678	hydrogen-translocating pyrophosphatase activity	18/11695	27/32409	0.00119916	0.0341761	107933788/107893910/107889146/107962574/107897013/107926077/107930386/121230698/107925190/107913087/107901338/107891667/107898178/107906449/121217696/121225237/121212597/107939084	LOC107933788/LOC107893910/LOC107889146/LOC107962574/LOC107897013/LOC107926077/LOC107930386/LOC121230698/LOC107925190/LOC107913087/LOC107901338/LOC107891667/LOC107898178/LOC107906449/LOC121217696/LOC121225237/LOC121212597/LOC107939084	18	14	107933788/107893910/107889146/107962574/107897013/107930386/121230698/107925190/107901338/107891667/107898178/107906449/121217696/107939084	4	107926077/107913087/121225237/121212597
MF	GO:0070008	serine-type exopeptidase activity	47/11695	91/32409	0.00169001	0.0393915	121202970/121223646/107915811/107888962/107907755/107957407/107911991/107904219/107948259/107948401/107948258/107928248/107948260/107909915/107900236/107891588/107927032/107898870/107891385/107909518/107963600/107934765/121217815/121228227/107963918/107953128/107912513/107945467/107953787/107960789/121228297/107922456/107931937/107893579/107934321/107918106/107953126/107912065/107941689/107920474…	LOC121202970/LOC121223646/LOC107915811/LOC107888962/LOC107907755/LOC107957407/LOC107911991/LOC107904219/LOC107948259/LOC107948401/LOC107948258/LOC107928248/LOC107948260/LOC107909915/LOC107900236/LOC107891588/LOC107927032/LOC107898870/LOC107891385/LOC107909518/LOC107963600/LOC107934765/LOC121217815/LOC121228227/LOC107963918/LOC107953128/LOC107912513/LOC107945467/LOC107953787/LOC107960789/LOC121228…	47	9	121223646/107915811/107911991/107948401/107934765/121217815/107922456/107893579/121228226	38	121202970/107888962/107907755/107957407/107904219/107948259/107948258/107928248/107948260/107909915/107900236/107891588/107927032/107898870/107891385/107909518/107963600/121228227/107963918/107953128/107912513/107945467/107953787/107960789/121228297/107931937/107934321/107918106/107953126/107912065/107941689/107920474/107898864/107922872/107914124/107948109/107910681/107897120
MF	GO:0008194	UDP-glycosyltransferase activity	118/11695	262/32409	0.00170715	0.0393915	121212539/107895271/107893375/107926875/107898045/107959631/107899372/107928590/107961131/107948694/107909647/107951165/107940066/121204758/107937480/107958826/121225232/107919905/107892330/107907451/107958683/107914250/107902334/107925233/107935218/107935220/107916504/107907080/107962015/107914099/107929047/107953681/107901030/107910045/107962183/121203544/107891109/107924200/107889620/121212571…	LOC121212539/LOC107895271/LOC107893375/LOC107926875/LOC107898045/LOC107959631/LOC107899372/LOC107928590/LOC107961131/LOC107948694/LOC107909647/LOC107951165/LOC107940066/LOC121204758/LOC107937480/LOC107958826/LOC121225232/LOC107919905/LOC107892330/LOC107907451/LOC107958683/LOC107914250/LOC107902334/LOC107925233/LOC107935218/LOC107935220/LOC107916504/LOC107907080/LOC107962015/LOC107914099/LOC107929…	118	21	107893375/107926875/107959631/121204758/107914250/107962015/107910045/121212571/107886163/107886439/107915725/107962903/107910106/107950609/107893413/107924700/107901320/107913216/107928473/107888410/107932962	97	121212539/107895271/107898045/107899372/107928590/107961131/107948694/107909647/107951165/107940066/107937480/107958826/121225232/107919905/107892330/107907451/107958683/107902334/107925233/107935218/107935220/107916504/107907080/107914099/107929047/107953681/107901030/107962183/121203544/107891109/107924200/107889620/107942877/107934878/107925985/107937655/107925077/107922547/107947909/107907453…
MF	GO:0004602	glutathione peroxidase activity	12/11695	16/32409	0.00176729	0.0393915	107947021/121219912/107894104/107894097/121232000/107947026/107934406/107933606/107890924/107886161/107952118/107913385	LOC107947021/LOC121219912/LOC107894104/LOC107894097/LOC121232000/LOC107947026/LOC107934406/LOC107933606/LOC107890924/LOC107886161/LOC107952118/LOC107913385	12	0		12	107947021/121219912/107894104/107894097/121232000/107947026/107934406/107933606/107890924/107886161/107952118/107913385
MF	GO:0008238	exopeptidase activity	61/11695	124/32409	0.00185116	0.0393915	107920135/107893743/121202970/121223646/107915811/107888962/107948865/107907755/107957407/107911991/107947133/107904219/107901132/107948259/107953347/107899570/107948401/107962758/107948258/107928248/107948260/107909915/107900236/107891588/107927032/107901597/107898870/107891385/107909518/107963600/107932892/107934765/121217815/121228227/107963918/107953128/107912513/107945467/107953787/107960789…	LOC107920135/LOC107893743/LOC121202970/LOC121223646/LOC107915811/LOC107888962/LOC107948865/LOC107907755/LOC107957407/LOC107911991/LOC107947133/LOC107904219/LOC107901132/LOC107948259/LOC107953347/LOC107899570/LOC107948401/LOC107962758/LOC107948258/LOC107928248/LOC107948260/LOC107909915/LOC107900236/LOC107891588/LOC107927032/LOC107901597/LOC107898870/LOC107891385/LOC107909518/LOC107963600/LOC107932…	61	19	107920135/107893743/121223646/107915811/107948865/107911991/107947133/107953347/107899570/107948401/107934765/121217815/107922456/107893579/107949703/107920609/121228226/107941240/107945595	42	121202970/107888962/107907755/107957407/107904219/107901132/107948259/107962758/107948258/107928248/107948260/107909915/107900236/107891588/107927032/107901597/107898870/107891385/107909518/107963600/107932892/121228227/107963918/107953128/107912513/107945467/107953787/107960789/121228297/107931937/107934321/107918106/107953126/107912065/107941689/107920474/107898864/107922872/107914124/107948109…
MF	GO:0016747	transferase activity, transferring acyl groups other than amino-acyl groups	168/11695	388/32409	0.00191066	0.0393915	121229330/107928537/107906385/121217686/107907890/107939369/107948353/107930148/107941524/107915629/107937814/107945700/107886227/107922450/107906384/107933499/107924723/107895059/107936677/107930654/107928671/107932571/107957460/121217687/107946259/107898195/107924670/107926365/107914176/107888440/107906402/121212763/107933551/107887676/121212526/107898027/107894285/107897316/121219332/107923304…	LOC121229330/LOC107928537/LOC107906385/LOC121217686/LOC107907890/LOC107939369/LOC107948353/LOC107930148/LOC107941524/LOC107915629/LOC107937814/LOC107945700/LOC107886227/LOC107922450/LOC107906384/LOC107933499/LOC107924723/LOC107895059/LOC107936677/LOC107930654/LOC107928671/LOC107932571/LOC107957460/LOC121217687/LOC107946259/LOC107898195/LOC107924670/LOC107926365/LOC107914176/LOC107888440/LOC107906…	168	27	107922450/107930654/107932571/107957460/107926365/121219332/107960294/121215630/107903708/107938592/107905024/107954665/107904863/107896515/107962479/107946151/107924519/121211431/121222420/121207902/107935028/107909229/121222074/107921705/107938062/121214796/107908897	141	121229330/107928537/107906385/121217686/107907890/107939369/107948353/107930148/107941524/107915629/107937814/107945700/107886227/107906384/107933499/107924723/107895059/107936677/107928671/121217687/107946259/107898195/107924670/107914176/107888440/107906402/121212763/107933551/107887676/121212526/107898027/107894285/107897316/107923304/107912592/107941531/107923297/107898601/107918188/121223683…
MF	GO:0035251	UDP-glucosyltransferase activity	71/11695	148/32409	0.00194512	0.0393915	121212539/107893375/107926875/107898045/107959631/107899372/107928590/107961131/107948694/107909647/107951165/107940066/107937480/107958826/121225232/107907451/107958683/107914250/107902334/107925233/107935218/107935220/107916504/107907080/107914099/107929047/107953681/107901030/107962183/107924200/121212571/107942877/107934878/107937655/107922547/107947909/107886163/107907453/107915725/107962903…	LOC121212539/LOC107893375/LOC107926875/LOC107898045/LOC107959631/LOC107899372/LOC107928590/LOC107961131/LOC107948694/LOC107909647/LOC107951165/LOC107940066/LOC107937480/LOC107958826/LOC121225232/LOC107907451/LOC107958683/LOC107914250/LOC107902334/LOC107925233/LOC107935218/LOC107935220/LOC107916504/LOC107907080/LOC107914099/LOC107929047/LOC107953681/LOC107901030/LOC107962183/LOC107924200/LOC121212…	71	13	107893375/107926875/107959631/107914250/121212571/107886163/107915725/107962903/107910106/107950609/107924700/107913216/107928473	58	121212539/107898045/107899372/107928590/107961131/107948694/107909647/107951165/107940066/107937480/107958826/121225232/107907451/107958683/107902334/107925233/107935218/107935220/107916504/107907080/107914099/107929047/107953681/107901030/107962183/107924200/107942877/107934878/107937655/107922547/107947909/107907453/107946664/107947180/107958681/107958687/107921346/107894409/107935224/107916923…
MF	GO:0046527	glucosyltransferase activity	99/11695	216/32409	0.00197046	0.0393915	121212539/107909962/107926340/107893375/107926875/107898045/107959631/107899372/107927050/107928590/107961131/107948694/107909647/107951165/107940066/107937480/107958826/121225232/107907451/107958683/107914250/107902334/107925233/107935218/107935220/107916504/107907080/107914099/107929047/107953681/107901030/107963922/107962183/107924200/121212571/107942877/107934878/107893339/107937655/107919852…	LOC121212539/LOC107909962/LOC107926340/LOC107893375/LOC107926875/LOC107898045/LOC107959631/LOC107899372/LOC107927050/LOC107928590/LOC107961131/LOC107948694/LOC107909647/LOC107951165/LOC107940066/LOC107937480/LOC107958826/LOC121225232/LOC107907451/LOC107958683/LOC107914250/LOC107902334/LOC107925233/LOC107935218/LOC107935220/LOC107916504/LOC107907080/LOC107914099/LOC107929047/LOC107953681/LOC107901…	99	25	107926340/107893375/107926875/107959631/107914250/121212571/107919852/107920762/107930656/121217638/107886163/107915725/107962903/107910106/107950609/107924700/107947823/107913216/121212394/107959252/107928473/107941404/107914731/107950558/107910690	74	121212539/107909962/107898045/107899372/107927050/107928590/107961131/107948694/107909647/107951165/107940066/107937480/107958826/121225232/107907451/107958683/107902334/107925233/107935218/107935220/107916504/107907080/107914099/107929047/107953681/107901030/107963922/107962183/107924200/107942877/107934878/107893339/107937655/107922547/107947909/107907453/107886304/107939149/107946664/107947180…
MF	GO:0016829	lyase activity	154/11695	353/32409	0.00199645	0.0393915	107923002/107912438/107932497/107920690/107931028/107962949/107917197/107915834/107887010/107903499/107939781/107942127/107918507/107931926/107892237/107899428/107945321/107888718/107886584/107900865/107908930/107948544/107950290/107912788/107888527/107957386/107892238/107905355/107933665/107949144/121216173/121223477/107892141/107903807/107898789/107918176/107937833/107949505/107925546/121204469…	LOC107923002/LOC107912438/LOC107932497/LOC107920690/LOC107931028/LOC107962949/LOC107917197/LOC107915834/LOC107887010/LOC107903499/LOC107939781/LOC107942127/LOC107918507/LOC107931926/LOC107892237/LOC107899428/LOC107945321/LOC107888718/LOC107886584/LOC107900865/LOC107908930/LOC107948544/LOC107950290/LOC107912788/LOC107888527/LOC107957386/LOC107892238/LOC107905355/LOC107933665/LOC107949144/LOC121216…	154	52	107931028/107942127/107899428/107945321/107900865/107948544/107950290/107905355/121216173/107918176/121204469/107936772/107910123/107921273/107934792/107914114/107933840/107942832/107924012/107916925/107930754/107893194/107908940/107909135/107928294/107891499/107948303/107916742/107951481/121223406/107954251/107901960/107895340/121222497/107890717/107932289/107913527/107904182/107890127/107888692…	102	107923002/107912438/107932497/107920690/107962949/107917197/107915834/107887010/107903499/107939781/107918507/107931926/107892237/107888718/107886584/107908930/107912788/107888527/107957386/107892238/107933665/107949144/121223477/107892141/107903807/107898789/107937833/107949505/107925546/107939279/107935259/107952158/107932086/107912664/121222541/107918752/107929756/107918747/107926990/107903504…

## Sheet: CJ72T10vsCJ72T0
Category	GOID	Description	GeneRatio	BgRatio	pvalue	padj	geneID	geneName	Count	Up	Up_Gene_id	Down	Down_Gene_id
BP	GO:0015696	ammonium transport	13/2721	27/21141	8.90282e-06	0.00260591	107902426/107924249/107893227/107919693/107921894/121211301/107945789/107896862/107917659/107923349/107892566/107918766/107914485	LOC107902426/LOC107924249/LOC107893227/LOC107919693/LOC107921894/LOC121211301/LOC107945789/LOC107896862/LOC107917659/LOC107923349/LOC107892566/LOC107918766/LOC107914485	13	1	107892566	12	107902426/107924249/107893227/107919693/107921894/121211301/107945789/107896862/107917659/107923349/107918766/107914485
BP	GO:0009607	response to biotic stimulus	27/2721	90/21141	1.50198e-05	0.00260591	121222265/107886286/107896642/107908133/107908134/107933227/107909905/107933221/107886287/107908135/107929905/107956590/107886624/107895973/107918213/107915090/107912298/107933202/107888046/107895962/107950544/107934613/107909904/107895971/107908404/107917608/107908597	LOC121222265/LOC107886286/LOC107896642/LOC107908133/LOC107908134/LOC107933227/LOC107909905/LOC107933221/LOC107886287/LOC107908135/LOC107929905/LOC107956590/LOC107886624/LOC107895973/LOC107918213/LOC107915090/LOC107912298/LOC107933202/LOC107888046/LOC107895962/LOC107950544/LOC107934613/LOC107909904/LOC107895971/LOC107908404/LOC107917608/LOC107908597	27	4	107886624/107912298/107933202/107908597	23	121222265/107886286/107896642/107908133/107908134/107933227/107909905/107933221/107886287/107908135/107929905/107956590/107895973/107918213/107915090/107888046/107895962/107950544/107934613/107909904/107895971/107908404/107917608
BP	GO:0006952	defense response	38/2721	147/21141	1.56177e-05	0.00260591	107934984/121222265/107886286/107896642/121229016/107908133/107921708/107917145/107908134/107933227/107909905/107933221/107910497/107929571/107886287/107908135/107929905/107956590/107886624/107895973/121222548/107951571/107918213/107915090/107912298/107933202/107888046/107895962/107950544/107904259/107934613/107959263/107909904/107895971/107908404/121216273/107917608/107908597	LOC107934984/LOC121222265/LOC107886286/LOC107896642/LOC121229016/LOC107908133/LOC107921708/LOC107917145/LOC107908134/LOC107933227/LOC107909905/LOC107933221/LOC107910497/LOC107929571/LOC107886287/LOC107908135/LOC107929905/LOC107956590/LOC107886624/LOC107895973/LOC121222548/LOC107951571/LOC107918213/LOC107915090/LOC107912298/LOC107933202/LOC107888046/LOC107895962/LOC107950544/LOC107904259/LOC107934…	38	9	107934984/121229016/107929571/107886624/107912298/107933202/107959263/121216273/107908597	29	121222265/107886286/107896642/107908133/107921708/107917145/107908134/107933227/107909905/107933221/107910497/107886287/107908135/107929905/107956590/107895973/121222548/107951571/107918213/107915090/107888046/107895962/107950544/107904259/107934613/107909904/107895971/107908404/107917608
BP	GO:0006528	asparagine metabolic process	2721-09-01	15/21141	2.30204e-05	0.00260591	107906633/107945452/107889072/107925496/107937167/107891603/107889073/107945000/107959207	LOC107906633/LOC107945452/LOC107889072/LOC107925496/LOC107937167/LOC107891603/LOC107889073/LOC107945000/LOC107959207	9	3	107945452/107925496/107889073	6	107906633/107889072/107937167/107891603/107945000/107959207
BP	GO:0006529	asparagine biosynthetic process	2721-09-01	15/21141	2.30204e-05	0.00260591	107906633/107945452/107889072/107925496/107937167/107891603/107889073/107945000/107959207	LOC107906633/LOC107945452/LOC107889072/LOC107925496/LOC107937167/LOC107891603/LOC107889073/LOC107945000/LOC107959207	9	3	107945452/107925496/107889073	6	107906633/107889072/107937167/107891603/107945000/107959207
BP	GO:0006855	drug transmembrane transport	32/2721	123/21141	6.19039e-05	0.0043797	107898538/121203046/107922773/107916798/107963673/107898598/107913374/107922886/107929234/107901021/107904622/107936732/107894389/107904670/107904669/107905196/107957860/107923302/107927153/107886712/107948641/107924446/107911388/107903051/107916723/121230334/107920263/107915908/107932698/107898416/121211216/107918626	LOC107898538/LOC121203046/LOC107922773/LOC107916798/LOC107963673/LOC107898598/LOC107913374/LOC107922886/LOC107929234/LOC107901021/LOC107904622/LOC107936732/LOC107894389/LOC107904670/LOC107904669/LOC107905196/LOC107957860/LOC107923302/LOC107927153/LOC107886712/LOC107948641/LOC107924446/LOC107911388/LOC107903051/LOC107916723/LOC121230334/LOC107920263/LOC107915908/LOC107932698/LOC107898416/LOC121211…	32	11	107898538/121203046/107922773/107904622/107894389/107923302/107927153/107886712/107916723/121230334/107898416	21	107916798/107963673/107898598/107913374/107922886/107929234/107901021/107936732/107904670/107904669/107905196/107957860/107948641/107924446/107911388/107903051/107920263/107915908/107932698/121211216/107918626
BP	GO:0015893	drug transport	32/2721	123/21141	6.19039e-05	0.0043797	107898538/121203046/107922773/107916798/107963673/107898598/107913374/107922886/107929234/107901021/107904622/107936732/107894389/107904670/107904669/107905196/107957860/107923302/107927153/107886712/107948641/107924446/107911388/107903051/107916723/121230334/107920263/107915908/107932698/107898416/121211216/107918626	LOC107898538/LOC121203046/LOC107922773/LOC107916798/LOC107963673/LOC107898598/LOC107913374/LOC107922886/LOC107929234/LOC107901021/LOC107904622/LOC107936732/LOC107894389/LOC107904670/LOC107904669/LOC107905196/LOC107957860/LOC107923302/LOC107927153/LOC107886712/LOC107948641/LOC107924446/LOC107911388/LOC107903051/LOC107916723/LOC121230334/LOC107920263/LOC107915908/LOC107932698/LOC107898416/LOC121211…	32	11	107898538/121203046/107922773/107904622/107894389/107923302/107927153/107886712/107916723/121230334/107898416	21	107916798/107963673/107898598/107913374/107922886/107929234/107901021/107936732/107904670/107904669/107905196/107957860/107948641/107924446/107911388/107903051/107920263/107915908/107932698/121211216/107918626
BP	GO:0042493	response to drug	32/2721	123/21141	6.19039e-05	0.0043797	107898538/121203046/107922773/107916798/107963673/107898598/107913374/107922886/107929234/107901021/107904622/107936732/107894389/107904670/107904669/107905196/107957860/107923302/107927153/107886712/107948641/107924446/107911388/107903051/107916723/121230334/107920263/107915908/107932698/107898416/121211216/107918626	LOC107898538/LOC121203046/LOC107922773/LOC107916798/LOC107963673/LOC107898598/LOC107913374/LOC107922886/LOC107929234/LOC107901021/LOC107904622/LOC107936732/LOC107894389/LOC107904670/LOC107904669/LOC107905196/LOC107957860/LOC107923302/LOC107927153/LOC107886712/LOC107948641/LOC107924446/LOC107911388/LOC107903051/LOC107916723/LOC121230334/LOC107920263/LOC107915908/LOC107932698/LOC107898416/LOC121211…	32	11	107898538/121203046/107922773/107904622/107894389/107923302/107927153/107886712/107916723/121230334/107898416	21	107916798/107963673/107898598/107913374/107922886/107929234/107901021/107936732/107904670/107904669/107905196/107957860/107948641/107924446/107911388/107903051/107920263/107915908/107932698/121211216/107918626
BP	GO:0009066	aspartate family amino acid metabolic process	15/2721	40/21141	7.15871e-05	0.00439077	107906633/121210143/121223481/107945452/107889072/107925496/107962933/107937302/107893151/107937167/107891603/107915116/107889073/107945000/107959207	LOC107906633/LOC121210143/LOC121223481/LOC107945452/LOC107889072/LOC107925496/LOC107962933/LOC107937302/LOC107893151/LOC107937167/LOC107891603/LOC107915116/LOC107889073/LOC107945000/LOC107959207	15	3	107945452/107925496/107889073	12	107906633/121210143/121223481/107889072/107962933/107937302/107893151/107937167/107891603/107915116/107945000/107959207
BP	GO:0009067	aspartate family amino acid biosynthetic process	14/2721	36/21141	7.81227e-05	0.00439077	107906633/121210143/121223481/107945452/107889072/107925496/107962933/107937302/107893151/107937167/107891603/107889073/107945000/107959207	LOC107906633/LOC121210143/LOC121223481/LOC107945452/LOC107889072/LOC107925496/LOC107962933/LOC107937302/LOC107893151/LOC107937167/LOC107891603/LOC107889073/LOC107945000/LOC107959207	14	3	107945452/107925496/107889073	11	107906633/121210143/121223481/107889072/107962933/107937302/107893151/107937167/107891603/107945000/107959207
BP	GO:0032787	monocarboxylic acid metabolic process	64/2721	311/21141	8.53329e-05	0.00439077	107953863/107951094/107929968/107906633/107908997/107915772/107950692/107907832/107886925/107908724/121220926/107887050/107896315/107886717/107948544/107899428/107908239/107905231/121224156/107917864/107949993/107949751/107908451/107945452/107889072/107925496/107890640/107951697/107942127/107916181/107947330/107896697/107947398/107937167/107957810/107952288/107891603/107901151/107905355/107960621…	LOC107953863/LOC107951094/LOC107929968/LOC107906633/LOC107908997/LOC107915772/LOC107950692/LOC107907832/LOC107886925/LOC107908724/LOC121220926/LOC107887050/LOC107896315/LOC107886717/LOC107948544/LOC107899428/LOC107908239/LOC107905231/LOC121224156/LOC107917864/LOC107949993/LOC107949751/LOC107908451/LOC107945452/LOC107889072/LOC107925496/LOC107890640/LOC107951697/LOC107942127/LOC107916181/LOC107947…	64	31	107953863/107951094/107929968/107908997/107915772/107950692/107886925/107908724/121220926/107896315/107948544/107899428/107905231/107917864/107908451/107945452/107925496/107942127/107952288/107901151/107905355/107960621/107955235/107889073/107913527/107933439/107944828/107915340/107945657/107907023/107897764	33	107906633/107907832/107887050/107886717/107908239/121224156/107949993/107949751/107889072/107890640/107951697/107916181/107947330/107896697/107947398/107937167/107957810/107891603/107933055/107896021/107906172/107912636/121223137/107908453/107945000/107907816/107931276/107894205/121212615/107909187/107947395/107959207/107928270
BP	GO:0006979	response to oxidative stress	48/2721	218/21141	0.000118648	0.00552073	107896146/107927161/107891116/121214674/121222456/107889615/121202811/107904826/107891250/107908968/107935094/107908295/107903254/121222166/107939386/107898918/107915919/107905536/107907735/107903099/107937102/107948610/107937110/107949407/107947912/107899656/107958203/107949272/107908967/107932531/121229066/107952958/121215291/121209489/107945392/107946327/107940635/121228266/107939396/107904435…	LOC107896146/LOC107927161/LOC107891116/LOC121214674/LOC121222456/LOC107889615/LOC121202811/LOC107904826/LOC107891250/LOC107908968/LOC107935094/LOC107908295/LOC107903254/LOC121222166/LOC107939386/LOC107898918/LOC107915919/LOC107905536/LOC107907735/LOC107903099/LOC107937102/LOC107948610/LOC107937110/LOC107949407/LOC107947912/LOC107899656/LOC107958203/LOC107949272/LOC107908967/LOC107932531/LOC121229…	48	7	107896146/121222456/107908968/107915919/107952958/107927057/121217751	41	107927161/107891116/121214674/107889615/121202811/107904826/107891250/107935094/107908295/107903254/121222166/107939386/107898918/107905536/107907735/107903099/107937102/107948610/107937110/107949407/107947912/107899656/107958203/107949272/107908967/107932531/121229066/121215291/121209489/107945392/107946327/107940635/121228266/107939396/107904435/107898474/107939367/107949447/107911435/107896674…
BP	GO:0016053	organic acid biosynthetic process	80/2721	416/21141	0.000136555	0.00552073	107953863/107918985/107951094/107929968/107895357/107906633/107920710/107908997/107915772/107907832/107886925/107908724/121220926/107957078/107887050/107896315/121212403/107886717/107948544/107899428/107927707/107929529/121210143/107896529/107947250/121224156/107920180/107913502/107938752/107917864/107949993/107949751/121223481/107908451/107945452/107889072/107925496/107951697/107962933/107937302…	LOC107953863/LOC107918985/LOC107951094/LOC107929968/LOC107895357/LOC107906633/LOC107920710/LOC107908997/LOC107915772/LOC107907832/LOC107886925/LOC107908724/LOC121220926/LOC107957078/LOC107887050/LOC107896315/LOC121212403/LOC107886717/LOC107948544/LOC107899428/LOC107927707/LOC107929529/LOC121210143/LOC107896529/LOC107947250/LOC121224156/LOC107920180/LOC107913502/LOC107938752/LOC107917864/LOC107949…	80	36	107953863/107951094/107929968/107895357/107920710/107908997/107915772/107886925/107908724/121220926/107896315/121212403/107948544/107899428/107929529/107896529/107947250/107920180/107913502/107938752/107917864/107908451/107945452/107925496/107942127/107952288/107901151/107905355/107955235/107889073/107913527/107944828/121211068/107945657/107907023/107897764	44	107918985/107906633/107907832/107957078/107887050/107886717/107927707/121210143/121224156/107949993/107949751/121223481/107889072/107951697/107962933/107937302/107888338/107947371/107947330/107893151/121209352/107947398/107937167/107948798/107957810/107891603/107933758/121202800/107905096/107906172/107912636/107898601/121223137/107908453/107945000/107935182/107907816/107931276/107894205/121212615…
BP	GO:0046394	carboxylic acid biosynthetic process	80/2721	416/21141	0.000136555	0.00552073	107953863/107918985/107951094/107929968/107895357/107906633/107920710/107908997/107915772/107907832/107886925/107908724/121220926/107957078/107887050/107896315/121212403/107886717/107948544/107899428/107927707/107929529/121210143/107896529/107947250/121224156/107920180/107913502/107938752/107917864/107949993/107949751/121223481/107908451/107945452/107889072/107925496/107951697/107962933/107937302…	LOC107953863/LOC107918985/LOC107951094/LOC107929968/LOC107895357/LOC107906633/LOC107920710/LOC107908997/LOC107915772/LOC107907832/LOC107886925/LOC107908724/LOC121220926/LOC107957078/LOC107887050/LOC107896315/LOC121212403/LOC107886717/LOC107948544/LOC107899428/LOC107927707/LOC107929529/LOC121210143/LOC107896529/LOC107947250/LOC121224156/LOC107920180/LOC107913502/LOC107938752/LOC107917864/LOC107949…	80	36	107953863/107951094/107929968/107895357/107920710/107908997/107915772/107886925/107908724/121220926/107896315/121212403/107948544/107899428/107929529/107896529/107947250/107920180/107913502/107938752/107917864/107908451/107945452/107925496/107942127/107952288/107901151/107905355/107955235/107889073/107913527/107944828/121211068/107945657/107907023/107897764	44	107918985/107906633/107907832/107957078/107887050/107886717/107927707/121210143/121224156/107949993/107949751/121223481/107889072/107951697/107962933/107937302/107888338/107947371/107947330/107893151/121209352/107947398/107937167/107948798/107957810/107891603/107933758/121202800/107905096/107906172/107912636/107898601/121223137/107908453/107945000/107935182/107907816/107931276/107894205/121212615…
BP	GO:0044283	small molecule biosynthetic process	90/2721	493/21141	0.000352269	0.0132923	107953863/107918985/107951094/107929968/107895357/107906633/107920710/107908997/107933840/107915772/107959267/107907832/107886925/107906730/107908724/121220926/107957078/107887050/107896315/107948587/107899534/121212403/107886717/107948544/107899428/107927707/107929529/121210143/107896529/107947250/121224156/107920180/107913502/107945321/107938752/107917864/107949993/107949751/121223481/107908451…	LOC107953863/LOC107918985/LOC107951094/LOC107929968/LOC107895357/LOC107906633/LOC107920710/LOC107908997/LOC107933840/LOC107915772/LOC107959267/LOC107907832/LOC107886925/LOC107906730/LOC107908724/LOC121220926/LOC107957078/LOC107887050/LOC107896315/LOC107948587/LOC107899534/LOC121212403/LOC107886717/LOC107948544/LOC107899428/LOC107927707/LOC107929529/LOC121210143/LOC107896529/LOC107947250/LOC121224…	90	43	107953863/107951094/107929968/107895357/107920710/107908997/107933840/107915772/107959267/107886925/107906730/107908724/121220926/107896315/107948587/107899534/121212403/107948544/107899428/107929529/107896529/107947250/107920180/107913502/107945321/107938752/107917864/107908451/107945452/107925496/107942127/107952288/107901151/107905355/107955235/107889073/107913527/107950290/107944828/121211068…	47	107918985/107906633/107907832/107957078/107887050/107886717/107927707/121210143/121224156/107949993/107949751/121223481/107889072/107951697/107962933/107937302/107888338/107947371/107947330/107893151/121209352/107947398/107937167/107948798/107957810/107891603/107933758/121202800/107905096/107890702/107906172/107895952/107912636/107922729/107898601/121223137/107908453/107945000/107935182/107907816…
BP	GO:0072330	monocarboxylic acid biosynthetic process	52/2721	255/21141	0.000469235	0.0165992	107953863/107951094/107929968/107906633/107908997/107915772/107907832/107886925/107908724/121220926/107887050/107896315/107886717/107948544/107899428/121224156/107917864/107949993/107949751/107908451/107945452/107889072/107925496/107951697/107942127/107947330/107947398/107937167/107957810/107952288/107891603/107901151/107905355/107955235/107906172/107889073/107912636/107913527/121223137/107908453…	LOC107953863/LOC107951094/LOC107929968/LOC107906633/LOC107908997/LOC107915772/LOC107907832/LOC107886925/LOC107908724/LOC121220926/LOC107887050/LOC107896315/LOC107886717/LOC107948544/LOC107899428/LOC121224156/LOC107917864/LOC107949993/LOC107949751/LOC107908451/LOC107945452/LOC107889072/LOC107925496/LOC107951697/LOC107942127/LOC107947330/LOC107947398/LOC107937167/LOC107957810/LOC107952288/LOC107891…	52	26	107953863/107951094/107929968/107908997/107915772/107886925/107908724/121220926/107896315/107948544/107899428/107917864/107908451/107945452/107925496/107942127/107952288/107901151/107905355/107955235/107889073/107913527/107944828/107945657/107907023/107897764	26	107906633/107907832/107887050/107886717/121224156/107949993/107949751/107889072/107951697/107947330/107947398/107937167/107957810/107891603/107906172/107912636/121223137/107908453/107945000/107907816/107931276/107894205/121212615/107909187/107959207/107928270
MF	GO:0008146	sulfotransferase activity	26/3792	68/32746	1.34743e-08	2.8296e-06	107901437/107886810/107905312/107896434/107952323/107903158/107950417/107950418/107911181/107902197/107904787/107950416/107946585/107950419/121214040/107927536/107932741/107902195/107951206/107951743/107914315/107905311/121222409/107902194/107944137/107918345	LOC107901437/LOC107886810/LOC107905312/LOC107896434/LOC107952323/LOC107903158/LOC107950417/LOC107950418/LOC107911181/LOC107902197/LOC107904787/LOC107950416/LOC107946585/LOC107950419/LOC121214040/LOC107927536/LOC107932741/LOC107902195/LOC107951206/LOC107951743/LOC107914315/LOC107905311/LOC121222409/LOC107902194/LOC107944137/LOC107918345	26	0		26	107901437/107886810/107905312/107896434/107952323/107903158/107950417/107950418/107911181/107902197/107904787/107950416/107946585/107950419/121214040/107927536/107932741/107902195/107951206/107951743/107914315/107905311/121222409/107902194/107944137/107918345
MF	GO:0016782	transferase activity, transferring sulfur-containing groups	26/3792	68/32746	1.34743e-08	2.8296e-06	107901437/107886810/107905312/107896434/107952323/107903158/107950417/107950418/107911181/107902197/107904787/107950416/107946585/107950419/121214040/107927536/107932741/107902195/107951206/107951743/107914315/107905311/121222409/107902194/107944137/107918345	LOC107901437/LOC107886810/LOC107905312/LOC107896434/LOC107952323/LOC107903158/LOC107950417/LOC107950418/LOC107911181/LOC107902197/LOC107904787/LOC107950416/LOC107946585/LOC107950419/LOC121214040/LOC107927536/LOC107932741/LOC107902195/LOC107951206/LOC107951743/LOC107914315/LOC107905311/LOC121222409/LOC107902194/LOC107944137/LOC107918345	26	0		26	107901437/107886810/107905312/107896434/107952323/107903158/107950417/107950418/107911181/107902197/107904787/107950416/107946585/107950419/121214040/107927536/107932741/107902195/107951206/107951743/107914315/107905311/121222409/107902194/107944137/107918345
MF	GO:0008236	serine-type peptidase activity	66/3792	300/32746	1.94294e-07	1.4327e-05	107935311/107935312/107902656/107930041/107891582/107936656/107936641/121202970/107927005/107890054/107930002/107928248/107935313/107935317/121232322/107891588/107907755/107902657/107953128/107960544/121219485/107953126/107926971/107935301/107936649/107897413/107960789/107948109/107888962/121228227/107898870/107938021/107926970/107948259/107938151/121220848/107948260/107906558/121203342/107955332…	LOC107935311/LOC107935312/LOC107902656/LOC107930041/LOC107891582/LOC107936656/LOC107936641/LOC121202970/LOC107927005/LOC107890054/LOC107930002/LOC107928248/LOC107935313/LOC107935317/LOC121232322/LOC107891588/LOC107907755/LOC107902657/LOC107953128/LOC107960544/LOC121219485/LOC107953126/LOC107926971/LOC107935301/LOC107936649/LOC107897413/LOC107960789/LOC107948109/LOC107888962/LOC121228227/LOC107898…	66	9	107958348/107958363/107930257/107900236/107963600/121223646/107925488/107906650/107911991	57	107935311/107935312/107902656/107930041/107891582/107936656/107936641/121202970/107927005/107890054/107930002/107928248/107935313/107935317/121232322/107891588/107907755/107902657/107953128/107960544/121219485/107953126/107926971/107935301/107936649/107897413/107960789/107948109/107888962/121228227/107898870/107938021/107926970/107948259/107938151/121220848/107948260/107906558/121203342/107955332…
MF	GO:0017171	serine hydrolase activity	66/3792	300/32746	1.94294e-07	1.4327e-05	107935311/107935312/107902656/107930041/107891582/107936656/107936641/121202970/107927005/107890054/107930002/107928248/107935313/107935317/121232322/107891588/107907755/107902657/107953128/107960544/121219485/107953126/107926971/107935301/107936649/107897413/107960789/107948109/107888962/121228227/107898870/107938021/107926970/107948259/107938151/121220848/107948260/107906558/121203342/107955332…	LOC107935311/LOC107935312/LOC107902656/LOC107930041/LOC107891582/LOC107936656/LOC107936641/LOC121202970/LOC107927005/LOC107890054/LOC107930002/LOC107928248/LOC107935313/LOC107935317/LOC121232322/LOC107891588/LOC107907755/LOC107902657/LOC107953128/LOC107960544/LOC121219485/LOC107953126/LOC107926971/LOC107935301/LOC107936649/LOC107897413/LOC107960789/LOC107948109/LOC107888962/LOC121228227/LOC107898…	66	9	107958348/107958363/107930257/107900236/107963600/121223646/107925488/107906650/107911991	57	107935311/107935312/107902656/107930041/107891582/107936656/107936641/121202970/107927005/107890054/107930002/107928248/107935313/107935317/121232322/107891588/107907755/107902657/107953128/107960544/121219485/107953126/107926971/107935301/107936649/107897413/107960789/107948109/107888962/121228227/107898870/107938021/107926970/107948259/107938151/121220848/107948260/107906558/121203342/107955332…
MF	GO:0022804	active transmembrane transporter activity	83/3792	408/32746	2.12486e-07	1.4327e-05	107933788/107893910/107945990/107922823/121222341/107923573/107898538/107943394/107897397/121229341/107937225/107953493/107913847/121232087/107962725/121203122/121203046/107912244/107897449/107922773/107955561/107957990/107958599/107915637/107916798/107963673/107894373/107945211/107898598/107927206/107931826/107919487/107917662/107913374/107955562/107895473/107922886/107929234/107913560/107901021…	LOC107933788/LOC107893910/LOC107945990/LOC107922823/LOC121222341/LOC107923573/LOC107898538/LOC107943394/LOC107897397/LOC121229341/LOC107937225/LOC107953493/LOC107913847/LOC121232087/LOC107962725/LOC121203122/LOC121203046/LOC107912244/LOC107897449/LOC107922773/LOC107955561/LOC107957990/LOC107958599/LOC107915637/LOC107916798/LOC107963673/LOC107894373/LOC107945211/LOC107898598/LOC107927206/LOC107931…	83	26	107933788/107893910/107945990/107922823/107898538/107943394/121229341/121203122/121203046/107922773/107904622/107924097/107906417/107894389/107923302/107927153/107887796/107946081/107886267/107886712/107937435/107916723/121230334/107930980/107891873/107898416	57	121222341/107923573/107897397/107937225/107953493/107913847/121232087/107962725/107912244/107897449/107955561/107957990/107958599/107915637/107916798/107963673/107894373/107945211/107898598/107927206/107931826/107919487/107917662/107913374/107955562/107895473/107922886/107929234/107913560/107901021/107945210/107936732/107886511/107921450/107901170/107904670/107904669/107905196/107957860/107909811…
MF	GO:0042626	ATPase activity, coupled to transmembrane movement of substances	42/3792	160/32746	2.38783e-07	1.4327e-05	107945990/107922823/121222341/107923573/107897397/107937225/107953493/107913847/121232087/107962725/121203122/107912244/107897449/107955561/107958599/107915637/107894373/107945211/107927206/107931826/107919487/107917662/107955562/107895473/107913560/107945210/107924097/107886511/107921450/107901170/107906417/107909811/107950463/107946081/107886267/107897398/107958598/107948155/107916358/107931237…	LOC107945990/LOC107922823/LOC121222341/LOC107923573/LOC107897397/LOC107937225/LOC107953493/LOC107913847/LOC121232087/LOC107962725/LOC121203122/LOC107912244/LOC107897449/LOC107955561/LOC107958599/LOC107915637/LOC107894373/LOC107945211/LOC107927206/LOC107931826/LOC107919487/LOC107917662/LOC107955562/LOC107895473/LOC107913560/LOC107945210/LOC107924097/LOC107886511/LOC107921450/LOC107901170/LOC107906…	42	7	107945990/107922823/121203122/107924097/107906417/107946081/107886267	35	121222341/107923573/107897397/107937225/107953493/107913847/121232087/107962725/107912244/107897449/107955561/107958599/107915637/107894373/107945211/107927206/107931826/107919487/107917662/107955562/107895473/107913560/107945210/107886511/107921450/107901170/107909811/107950463/107897398/107958598/107948155/107916358/107931237/107942891/107924297
MF	GO:0043492	ATPase activity, coupled to movement of substances	42/3792	160/32746	2.38783e-07	1.4327e-05	107945990/107922823/121222341/107923573/107897397/107937225/107953493/107913847/121232087/107962725/121203122/107912244/107897449/107955561/107958599/107915637/107894373/107945211/107927206/107931826/107919487/107917662/107955562/107895473/107913560/107945210/107924097/107886511/107921450/107901170/107906417/107909811/107950463/107946081/107886267/107897398/107958598/107948155/107916358/107931237…	LOC107945990/LOC107922823/LOC121222341/LOC107923573/LOC107897397/LOC107937225/LOC107953493/LOC107913847/LOC121232087/LOC107962725/LOC121203122/LOC107912244/LOC107897449/LOC107955561/LOC107958599/LOC107915637/LOC107894373/LOC107945211/LOC107927206/LOC107931826/LOC107919487/LOC107917662/LOC107955562/LOC107895473/LOC107913560/LOC107945210/LOC107924097/LOC107886511/LOC107921450/LOC107901170/LOC107906…	42	7	107945990/107922823/121203122/107924097/107906417/107946081/107886267	35	121222341/107923573/107897397/107937225/107953493/107913847/121232087/107962725/107912244/107897449/107955561/107958599/107915637/107894373/107945211/107927206/107931826/107919487/107917662/107955562/107895473/107913560/107945210/107886511/107921450/107901170/107909811/107950463/107897398/107958598/107948155/107916358/107931237/107942891/107924297
MF	GO:0016209	antioxidant activity	58/3792	264/32746	1.08465e-06	5.69439e-05	107896588/107896146/107927161/107891116/107904849/107904452/121214674/121222456/107889615/121202811/107904826/107953603/107891250/107908968/107935094/107908295/107903254/121222166/107939386/107898918/107915919/107905536/107907735/107942369/107903099/107937102/107929888/107953596/107948610/107937110/107960417/107949407/107947912/107899656/107958203/107949272/107908967/107932531/121229066/107952958…	LOC107896588/LOC107896146/LOC107927161/LOC107891116/LOC107904849/LOC107904452/LOC121214674/LOC121222456/LOC107889615/LOC121202811/LOC107904826/LOC107953603/LOC107891250/LOC107908968/LOC107935094/LOC107908295/LOC107903254/LOC121222166/LOC107939386/LOC107898918/LOC107915919/LOC107905536/LOC107907735/LOC107942369/LOC107903099/LOC107937102/LOC107929888/LOC107953596/LOC107948610/LOC107937110/LOC107960…	58	12	107896588/107896146/107904849/107904452/121222456/107953603/107908968/107915919/107952958/107927057/107916248/121217751	46	107927161/107891116/121214674/107889615/121202811/107904826/107891250/107935094/107908295/107903254/121222166/107939386/107898918/107905536/107907735/107942369/107903099/107937102/107929888/107953596/107948610/107937110/107960417/107949407/107947912/107899656/107958203/107949272/107908967/107932531/121229066/121215291/121209489/107945392/107946327/107940635/121228266/107939396/107904435/107898474…
MF	GO:0016887	ATPase activity	80/3792	410/32746	1.9613e-06	7.57551e-05	107945990/107922823/107931238/121222341/107923573/107897397/107951920/107927541/107942335/121216238/107915635/107937225/107953493/107913847/107902725/121232087/107891837/107962725/107923750/107905981/121203122/107904199/107912244/107897449/107958639/107955561/107958599/107915637/107894373/107891379/107945211/107927206/107889357/107931826/107919487/107917662/107926695/107912145/107951651/107955562…	LOC107945990/LOC107922823/LOC107931238/LOC121222341/LOC107923573/LOC107897397/LOC107951920/LOC107927541/LOC107942335/LOC121216238/LOC107915635/LOC107937225/LOC107953493/LOC107913847/LOC107902725/LOC121232087/LOC107891837/LOC107962725/LOC107923750/LOC107905981/LOC121203122/LOC107904199/LOC107912244/LOC107897449/LOC107958639/LOC107955561/LOC107958599/LOC107915637/LOC107894373/LOC107891379/LOC107945…	80	18	107945990/107922823/107931238/121203122/107891379/107889357/107926695/107912145/107951651/121216409/107924097/107953329/107911912/107906417/107946081/107886267/107905261/107928227	62	121222341/107923573/107897397/107951920/107927541/107942335/121216238/107915635/107937225/107953493/107913847/107902725/121232087/107891837/107962725/107923750/107905981/107904199/107912244/107897449/107958639/107955561/107958599/107915637/107894373/107945211/107927206/107931826/107919487/107917662/107955562/107895473/107950648/107906699/107915820/107913560/107959623/107945210/107886511/107921450…
MF	GO:0016684	oxidoreductase activity, acting on peroxide as acceptor	55/3792	251/32746	2.20683e-06	7.57551e-05	107896588/107896146/107927161/107891116/121214674/121222456/107889615/121202811/107904826/107891250/107908968/107935094/107908295/107903254/121222166/107939386/107898918/107915919/107905536/107907735/107942369/107903099/107937102/107929888/107953596/107948610/107937110/107960417/107949407/107947912/107899656/107958203/107949272/107908967/107932531/121229066/107952958/121215291/121209489/107945392…	LOC107896588/LOC107896146/LOC107927161/LOC107891116/LOC121214674/LOC121222456/LOC107889615/LOC121202811/LOC107904826/LOC107891250/LOC107908968/LOC107935094/LOC107908295/LOC107903254/LOC121222166/LOC107939386/LOC107898918/LOC107915919/LOC107905536/LOC107907735/LOC107942369/LOC107903099/LOC107937102/LOC107929888/LOC107953596/LOC107948610/LOC107937110/LOC107960417/LOC107949407/LOC107947912/LOC107899…	55	9	107896588/107896146/121222456/107908968/107915919/107952958/107927057/107916248/121217751	46	107927161/107891116/121214674/107889615/121202811/107904826/107891250/107935094/107908295/107903254/121222166/107939386/107898918/107905536/107907735/107942369/107903099/107937102/107929888/107953596/107948610/107937110/107960417/107949407/107947912/107899656/107958203/107949272/107908967/107932531/121229066/121215291/121209489/107945392/107946327/107940635/121228266/107939396/107904435/107898474…
MF	GO:0016701	oxidoreductase activity, acting on single donors with incorporation of molecular oxygen	30/3792	106/32746	2.25774e-06	7.57551e-05	107961259/121217834/107940409/107936282/121209839/107936277/107913639/107962696/107919998/107958793/107906810/107900521/107953845/107928543/107906745/107949597/107944366/107942989/107914792/107923980/121229363/107945551/121220145/107906127/107893644/107899102/107897099/107952033/107912930/107942497	LOC107961259/LOC121217834/LOC107940409/LOC107936282/LOC121209839/LOC107936277/LOC107913639/LOC107962696/LOC107919998/LOC107958793/LOC107906810/LOC107900521/LOC107953845/LOC107928543/LOC107906745/LOC107949597/LOC107944366/LOC107942989/LOC107914792/LOC107923980/LOC121229363/LOC107945551/LOC121220145/LOC107906127/LOC107893644/LOC107899102/LOC107897099/LOC107952033/LOC107912930/LOC107942497	30	15	107961259/121217834/107940409/107936282/121209839/107936277/107913639/107962696/107919998/107958793/107949597/107914792/107906127/107893644/107912930	15	107906810/107900521/107953845/107928543/107906745/107944366/107942989/107923980/121229363/107945551/121220145/107899102/107897099/107952033/107942497
MF	GO:0015399	primary active transmembrane transporter activity	44/3792	185/32746	2.3448e-06	7.57551e-05	107933788/107893910/107945990/107922823/121222341/107923573/107897397/107937225/107953493/107913847/121232087/107962725/121203122/107912244/107897449/107955561/107958599/107915637/107894373/107945211/107927206/107931826/107919487/107917662/107955562/107895473/107913560/107945210/107924097/107886511/107921450/107901170/107906417/107909811/107950463/107946081/107886267/107897398/107958598/107948155…	LOC107933788/LOC107893910/LOC107945990/LOC107922823/LOC121222341/LOC107923573/LOC107897397/LOC107937225/LOC107953493/LOC107913847/LOC121232087/LOC107962725/LOC121203122/LOC107912244/LOC107897449/LOC107955561/LOC107958599/LOC107915637/LOC107894373/LOC107945211/LOC107927206/LOC107931826/LOC107919487/LOC107917662/LOC107955562/LOC107895473/LOC107913560/LOC107945210/LOC107924097/LOC107886511/LOC107921…	44	9	107933788/107893910/107945990/107922823/121203122/107924097/107906417/107946081/107886267	35	121222341/107923573/107897397/107937225/107953493/107913847/121232087/107962725/107912244/107897449/107955561/107958599/107915637/107894373/107945211/107927206/107931826/107919487/107917662/107955562/107895473/107913560/107945210/107886511/107921450/107901170/107909811/107950463/107897398/107958598/107948155/107916358/107931237/107942891/107924297
MF	GO:0015405	P-P-bond-hydrolysis-driven transmembrane transporter activity	44/3792	185/32746	2.3448e-06	7.57551e-05	107933788/107893910/107945990/107922823/121222341/107923573/107897397/107937225/107953493/107913847/121232087/107962725/121203122/107912244/107897449/107955561/107958599/107915637/107894373/107945211/107927206/107931826/107919487/107917662/107955562/107895473/107913560/107945210/107924097/107886511/107921450/107901170/107906417/107909811/107950463/107946081/107886267/107897398/107958598/107948155…	LOC107933788/LOC107893910/LOC107945990/LOC107922823/LOC121222341/LOC107923573/LOC107897397/LOC107937225/LOC107953493/LOC107913847/LOC121232087/LOC107962725/LOC121203122/LOC107912244/LOC107897449/LOC107955561/LOC107958599/LOC107915637/LOC107894373/LOC107945211/LOC107927206/LOC107931826/LOC107919487/LOC107917662/LOC107955562/LOC107895473/LOC107913560/LOC107945210/LOC107924097/LOC107886511/LOC107921…	44	9	107933788/107893910/107945990/107922823/121203122/107924097/107906417/107946081/107886267	35	121222341/107923573/107897397/107937225/107953493/107913847/121232087/107962725/107912244/107897449/107955561/107958599/107915637/107894373/107945211/107927206/107931826/107919487/107917662/107955562/107895473/107913560/107945210/107886511/107921450/107901170/107909811/107950463/107897398/107958598/107948155/107916358/107931237/107942891/107924297
MF	GO:0008519	ammonium transmembrane transporter activity	13/3792	27/32746	2.72969e-06	8.18906e-05	107902426/107924249/107893227/107919693/107921894/121211301/107945789/107896862/107917659/107923349/107892566/107918766/107914485	LOC107902426/LOC107924249/LOC107893227/LOC107919693/LOC107921894/LOC121211301/LOC107945789/LOC107896862/LOC107917659/LOC107923349/LOC107892566/LOC107918766/LOC107914485	13	1	107892566	12	107902426/107924249/107893227/107919693/107921894/121211301/107945789/107896862/107917659/107923349/107918766/107914485
MF	GO:0015238	drug transmembrane transporter activity	34/3792	132/32746	5.04795e-06	0.000141343	107898538/107943394/121229341/121203046/107922773/107916798/107963673/107898598/107913374/107922886/107929234/107901021/107904622/107936732/107894389/107904670/107904669/107905196/107957860/107923302/107927153/107886712/107948641/107924446/107911388/107903051/107916723/121230334/107920263/107915908/107932698/107898416/121211216/107918626	LOC107898538/LOC107943394/LOC121229341/LOC121203046/LOC107922773/LOC107916798/LOC107963673/LOC107898598/LOC107913374/LOC107922886/LOC107929234/LOC107901021/LOC107904622/LOC107936732/LOC107894389/LOC107904670/LOC107904669/LOC107905196/LOC107957860/LOC107923302/LOC107927153/LOC107886712/LOC107948641/LOC107924446/LOC107911388/LOC107903051/LOC107916723/LOC121230334/LOC107920263/LOC107915908/LOC107932…	34	13	107898538/107943394/121229341/121203046/107922773/107904622/107894389/107923302/107927153/107886712/107916723/121230334/107898416	21	107916798/107963673/107898598/107913374/107922886/107929234/107901021/107936732/107904670/107904669/107905196/107957860/107948641/107924446/107911388/107903051/107920263/107915908/107932698/121211216/107918626
MF	GO:0004601	peroxidase activity	53/3792	247/32746	6.36889e-06	0.000167183	107896146/107927161/107891116/121214674/121222456/107889615/121202811/107904826/107891250/107908968/107935094/107908295/107903254/121222166/107939386/107898918/107915919/107905536/107907735/107942369/107903099/107937102/107929888/107953596/107948610/107937110/107960417/107949407/107947912/107899656/107958203/107949272/107908967/107932531/121229066/107952958/121215291/121209489/107945392/107946327…	LOC107896146/LOC107927161/LOC107891116/LOC121214674/LOC121222456/LOC107889615/LOC121202811/LOC107904826/LOC107891250/LOC107908968/LOC107935094/LOC107908295/LOC107903254/LOC121222166/LOC107939386/LOC107898918/LOC107915919/LOC107905536/LOC107907735/LOC107942369/LOC107903099/LOC107937102/LOC107929888/LOC107953596/LOC107948610/LOC107937110/LOC107960417/LOC107949407/LOC107947912/LOC107899656/LOC107958…	53	7	107896146/121222456/107908968/107915919/107952958/107927057/121217751	46	107927161/107891116/121214674/107889615/121202811/107904826/107891250/107935094/107908295/107903254/121222166/107939386/107898918/107905536/107907735/107942369/107903099/107937102/107929888/107953596/107948610/107937110/107960417/107949407/107947912/107899656/107958203/107949272/107908967/107932531/121229066/121215291/121209489/107945392/107946327/107940635/121228266/107939396/107904435/107898474…
MF	GO:0004066	asparagine synthase (glutamine-hydrolyzing) activity	3792-09-01	15/32746	9.63553e-06	0.000238054	107906633/107945452/107889072/107925496/107937167/107891603/107889073/107945000/107959207	LOC107906633/LOC107945452/LOC107889072/LOC107925496/LOC107937167/LOC107891603/LOC107889073/LOC107945000/LOC107959207	9	3	107945452/107925496/107889073	6	107906633/107889072/107937167/107891603/107945000/107959207
MF	GO:0045735	nutrient reservoir activity	25/3792	89/32746	1.76353e-05	0.000411491	107942979/107898360/107892515/107949269/107894777/107940036/107928626/107963423/107936993/107898397/107940018/107923008/121225194/107922392/107945922/107956483/107963928/107954484/107922373/107957766/107894428/107963087/107908700/107942781/107894424	LOC107942979/LOC107898360/LOC107892515/LOC107949269/LOC107894777/LOC107940036/LOC107928626/LOC107963423/LOC107936993/LOC107898397/LOC107940018/LOC107923008/LOC121225194/LOC107922392/LOC107945922/LOC107956483/LOC107963928/LOC107954484/LOC107922373/LOC107957766/LOC107894428/LOC107963087/LOC107908700/LOC107942781/LOC107894424	25	1	107957766	24	107942979/107898360/107892515/107949269/107894777/107940036/107928626/107963423/107936993/107898397/107940018/107923008/121225194/107922392/107945922/107956483/107963928/107954484/107922373/107894428/107963087/107908700/107942781/107894424
MF	GO:0016702	oxidoreductase activity, acting on single donors with incorporation of molecular oxygen, incorporation of two atoms of oxygen	23/3792	81/32746	3.11655e-05	0.000688921	107961259/121217834/107940409/107936282/121209839/107936277/107913639/107919998/107958793/107900521/107953845/107928543/107906745/107949597/107944366/107914792/107923980/107945551/107893644/107899102/107897099/107912930/107942497	LOC107961259/LOC121217834/LOC107940409/LOC107936282/LOC121209839/LOC107936277/LOC107913639/LOC107919998/LOC107958793/LOC107900521/LOC107953845/LOC107928543/LOC107906745/LOC107949597/LOC107944366/LOC107914792/LOC107923980/LOC107945551/LOC107893644/LOC107899102/LOC107897099/LOC107912930/LOC107942497	23	13	107961259/121217834/107940409/107936282/121209839/107936277/107913639/107919998/107958793/107949597/107914792/107893644/107912930	10	107900521/107953845/107928543/107906745/107944366/107923980/107945551/107899102/107897099/107942497
MF	GO:0051213	dioxygenase activity	24/3792	88/32746	4.37016e-05	0.000917733	107961259/121217834/107940409/107936282/121209839/107936277/107913639/107919998/107958793/107900521/107904302/107953845/107928543/107906745/107949597/107944366/107914792/107923980/107945551/107893644/107899102/107897099/107912930/107942497	LOC107961259/LOC121217834/LOC107940409/LOC107936282/LOC121209839/LOC107936277/LOC107913639/LOC107919998/LOC107958793/LOC107900521/LOC107904302/LOC107953845/LOC107928543/LOC107906745/LOC107949597/LOC107944366/LOC107914792/LOC107923980/LOC107945551/LOC107893644/LOC107899102/LOC107897099/LOC107912930/LOC107942497	24	13	107961259/121217834/107940409/107936282/121209839/107936277/107913639/107919998/107958793/107949597/107914792/107893644/107912930	11	107900521/107904302/107953845/107928543/107906745/107944366/107923980/107945551/107899102/107897099/107942497
MF	GO:0004252	serine-type endopeptidase activity	39/3792	183/32746	0.000115924	0.00231848	107935311/107935312/107902656/107930041/107891582/107936656/107936641/107927005/107890054/107930002/107935313/107935317/121232322/107902657/107960544/121219485/107926971/107935301/107936649/107897413/107938021/107926970/107938151/107906558/121203342/107955332/107958348/107958363/107930040/107930257/107956023/107927049/107959119/121223646/107936657/107925488/107933942/107916418/107911991	LOC107935311/LOC107935312/LOC107902656/LOC107930041/LOC107891582/LOC107936656/LOC107936641/LOC107927005/LOC107890054/LOC107930002/LOC107935313/LOC107935317/LOC121232322/LOC107902657/LOC107960544/LOC121219485/LOC107926971/LOC107935301/LOC107936649/LOC107897413/LOC107938021/LOC107926970/LOC107938151/LOC107906558/LOC121203342/LOC107955332/LOC107958348/LOC107958363/LOC107930040/LOC107930257/LOC107956…	39	6	107958348/107958363/107930257/121223646/107925488/107911991	33	107935311/107935312/107902656/107930041/107891582/107936656/107936641/107927005/107890054/107930002/107935313/107935317/121232322/107902657/107960544/121219485/107926971/107935301/107936649/107897413/107938021/107926970/107938151/107906558/121203342/107955332/107930040/107956023/107927049/107959119/107936657/107933942/107916418
MF	GO:0019842	vitamin binding	39/3792	184/32746	0.000130892	0.00249884	107937060/107897463/107906851/107931028/107913835/107935989/107955507/107914656/107903538/107958418/121208483/107947488/121217743/107944268/107896758/107959008/107909254/107901617/107890944/107901245/107928548/121218468/107890945/107952122/107909274/107958524/121229631/121206319/107922063/121217890/107904481/121223641/107943482/107899574/107915381/107897109/121231937/121211231/107930227	LOC107937060/LOC107897463/LOC107906851/LOC107931028/LOC107913835/LOC107935989/LOC107955507/LOC107914656/LOC107903538/LOC107958418/LOC121208483/LOC107947488/LOC121217743/LOC107944268/LOC107896758/LOC107959008/LOC107909254/LOC107901617/LOC107890944/LOC107901245/LOC107928548/LOC121218468/LOC107890945/LOC107952122/LOC107909274/LOC107958524/LOC121229631/LOC121206319/LOC107922063/LOC121217890/LOC107904…	39	20	107937060/107897463/107906851/107931028/107913835/107914656/107958418/121208483/121217743/107896758/107959008/107909254/107890944/107901245/121218468/107890945/121223641/107915381/107897109/121211231	19	107935989/107955507/107903538/107947488/107944268/107901617/107928548/107952122/107909274/107958524/121229631/121206319/107922063/121217890/107904481/107943482/107899574/121231937/107930227
MF	GO:0016879	ligase activity, forming carbon-nitrogen bonds	21/3792	78/32746	0.000156366	0.00279203	107918985/107895357/107906633/107957078/107927707/107896479/107945452/107889072/107925496/107947371/107937167/107920909/107891603/107899599/107948973/107955235/107889073/107945000/107935182/121211068/107959207	LOC107918985/LOC107895357/LOC107906633/LOC107957078/LOC107927707/LOC107896479/LOC107945452/LOC107889072/LOC107925496/LOC107947371/LOC107937167/LOC107920909/LOC107891603/LOC107899599/LOC107948973/LOC107955235/LOC107889073/LOC107945000/LOC107935182/LOC121211068/LOC107959207	21	7	107895357/107945452/107925496/107920909/107955235/107889073/121211068	14	107918985/107906633/107957078/107927707/107896479/107889072/107947371/107937167/107891603/107899599/107948973/107945000/107935182/107959207
MF	GO:0000287	magnesium ion binding	40/3792	192/32746	0.000159544	0.00279203	107937060/107908997/107915772/107886925/107908724/121220926/107887050/107896315/107914656/107938752/107958418/121208483/107949751/121217743/107914127/107942127/107947330/107890944/107947398/107890945/107905355/107930340/107903500/107892238/107903499/107892239/107903504/107918752/107920690/107920806/107918747/107904340/107920688/121219499/107917667/107929756/121212438/107890714/107918685/107907023	LOC107937060/LOC107908997/LOC107915772/LOC107886925/LOC107908724/LOC121220926/LOC107887050/LOC107896315/LOC107914656/LOC107938752/LOC107958418/LOC121208483/LOC107949751/LOC121217743/LOC107914127/LOC107942127/LOC107947330/LOC107890944/LOC107947398/LOC107890945/LOC107905355/LOC107930340/LOC107903500/LOC107892238/LOC107903499/LOC107892239/LOC107903504/LOC107918752/LOC107920690/LOC107920806/LOC107918…	40	18	107937060/107908997/107915772/107886925/107908724/121220926/107896315/107914656/107938752/107958418/121208483/121217743/107942127/107890944/107890945/107905355/107890714/107907023	22	107887050/107949751/107914127/107947330/107947398/107930340/107903500/107892238/107903499/107892239/107903504/107918752/107920690/107920806/107918747/107904340/107920688/121219499/107917667/107929756/121212438/107918685
MF	GO:0070008	serine-type exopeptidase activity	23/3792	92/32746	0.000259639	0.00436193	121202970/107928248/107891588/107907755/107953128/107953126/107960789/107948109/107888962/121228227/107898870/107948259/107948260/121232213/107910681/107922872/107900236/107898074/107963600/107956367/121223646/107911991/121206114	LOC121202970/LOC107928248/LOC107891588/LOC107907755/LOC107953128/LOC107953126/LOC107960789/LOC107948109/LOC107888962/LOC121228227/LOC107898870/LOC107948259/LOC107948260/LOC121232213/LOC107910681/LOC107922872/LOC107900236/LOC107898074/LOC107963600/LOC107956367/LOC121223646/LOC107911991/LOC121206114	23	4	107900236/107963600/121223646/107911991	19	121202970/107928248/107891588/107907755/107953128/107953126/107960789/107948109/107888962/121228227/107898870/107948259/107948260/121232213/107910681/107922872/107898074/107956367/121206114
MF	GO:0016884	carbon-nitrogen ligase activity, with glutamine as amido-N-donor	3792-09-01	21/32746	0.000294925	0.00460763	107906633/107945452/107889072/107925496/107937167/107891603/107889073/107945000/107959207	LOC107906633/LOC107945452/LOC107889072/LOC107925496/LOC107937167/LOC107891603/LOC107889073/LOC107945000/LOC107959207	9	3	107945452/107925496/107889073	6	107906633/107889072/107937167/107891603/107945000/107959207
MF	GO:0042623	ATPase activity, coupled	43/3792	217/32746	0.000296205	0.00460763	107945990/107922823/121222341/107923573/107897397/107937225/107953493/107913847/121232087/107962725/121203122/107912244/107897449/107955561/107958599/107915637/107894373/107945211/107927206/107931826/107919487/107917662/107955562/107895473/107913560/107945210/107924097/107886511/107921450/107911912/107901170/107906417/107909811/107950463/107946081/107886267/107897398/107958598/107948155/107916358…	LOC107945990/LOC107922823/LOC121222341/LOC107923573/LOC107897397/LOC107937225/LOC107953493/LOC107913847/LOC121232087/LOC107962725/LOC121203122/LOC107912244/LOC107897449/LOC107955561/LOC107958599/LOC107915637/LOC107894373/LOC107945211/LOC107927206/LOC107931826/LOC107919487/LOC107917662/LOC107955562/LOC107895473/LOC107913560/LOC107945210/LOC107924097/LOC107886511/LOC107921450/LOC107911912/LOC107901…	43	8	107945990/107922823/121203122/107924097/107911912/107906417/107946081/107886267	35	121222341/107923573/107897397/107937225/107953493/107913847/121232087/107962725/107912244/107897449/107955561/107958599/107915637/107894373/107945211/107927206/107931826/107919487/107917662/107955562/107895473/107913560/107945210/107886511/107921450/107901170/107909811/107950463/107897398/107958598/107948155/107916358/107931237/107942891/107924297
MF	GO:0048038	quinone binding	3792-11-01	30/32746	0.000328775	0.00493162	107950101/121214757/107919647/107927763/107931297/107963671/3989235/121206340/24679489/107888632/107963669	LOC107950101/LOC121214757/LOC107919647/LOC107927763/LOC107931297/LOC107963671/ndhH/LOC121206340/nad7/LOC107888632/LOC107963669	11	2	107950101/24679489	9	121214757/107919647/107927763/107931297/107963671/3989235/121206340/107888632/107963669
MF	GO:0004185	serine-type carboxypeptidase activity	21/3792	83/32746	0.000396432	0.00574143	121202970/107928248/107891588/107907755/107953128/107953126/107960789/107948109/107888962/121228227/107898870/107948259/107948260/121232213/107910681/107922872/107900236/107898074/107963600/107956367/121206114	LOC121202970/LOC107928248/LOC107891588/LOC107907755/LOC107953128/LOC107953126/LOC107960789/LOC107948109/LOC107888962/LOC121228227/LOC107898870/LOC107948259/LOC107948260/LOC121232213/LOC107910681/LOC107922872/LOC107900236/LOC107898074/LOC107963600/LOC107956367/LOC121206114	21	2	107900236/107963600	19	121202970/107928248/107891588/107907755/107953128/107953126/107960789/107948109/107888962/121228227/107898870/107948259/107948260/121232213/107910681/107922872/107898074/107956367/121206114
MF	GO:0015297	antiporter activity	39/3792	198/32746	0.000621531	0.00870144	107898538/107943394/121229341/121203046/107922773/107957990/107916798/107963673/107898598/107913374/107922886/107929234/107901021/107904622/107936732/107894389/107904670/107904669/107905196/107957860/107923302/107927153/107887796/107886712/107948641/107924446/107911388/107937435/107903051/107916723/121230334/107930980/107920263/107915908/107932698/107891873/107898416/121211216/107918626	LOC107898538/LOC107943394/LOC121229341/LOC121203046/LOC107922773/LOC107957990/LOC107916798/LOC107963673/LOC107898598/LOC107913374/LOC107922886/LOC107929234/LOC107901021/LOC107904622/LOC107936732/LOC107894389/LOC107904670/LOC107904669/LOC107905196/LOC107957860/LOC107923302/LOC107927153/LOC107887796/LOC107886712/LOC107948641/LOC107924446/LOC107911388/LOC107937435/LOC107903051/LOC107916723/LOC121230…	39	17	107898538/107943394/121229341/121203046/107922773/107904622/107894389/107923302/107927153/107887796/107886712/107937435/107916723/121230334/107930980/107891873/107898416	22	107957990/107916798/107963673/107898598/107913374/107922886/107929234/107901021/107936732/107904670/107904669/107905196/107957860/107948641/107924446/107911388/107903051/107920263/107915908/107932698/121211216/107918626
MF	GO:0008171	O-methyltransferase activity	21/3792	86/32746	0.000659904	0.00894063	107954722/107894281/107929569/107886758/107945082/107915194/107933317/107947186/107894282/107893152/107915765/107945134/107908215/107889317/107909307/107929580/121222509/107898025/107896318/107898008/121202825	LOC107954722/LOC107894281/LOC107929569/LOC107886758/LOC107945082/LOC107915194/LOC107933317/LOC107947186/LOC107894282/LOC107893152/LOC107915765/LOC107945134/LOC107908215/LOC107889317/LOC107909307/LOC107929580/LOC121222509/LOC107898025/LOC107896318/LOC107898008/LOC121202825	21	0		21	107954722/107894281/107929569/107886758/107945082/107915194/107933317/107947186/107894282/107893152/107915765/107945134/107908215/107889317/107909307/107929580/121222509/107898025/107896318/107898008/121202825
MF	GO:0010333	terpene synthase activity	17/3792	65/32746	0.000916368	0.0120273	107914127/107930340/107903500/107892238/107903499/107892239/107903504/107918752/107920690/107920806/107918747/107904340/107920688/107917667/107929756/107890714/107918685	LOC107914127/LOC107930340/LOC107903500/LOC107892238/LOC107903499/LOC107892239/LOC107903504/LOC107918752/LOC107920690/LOC107920806/LOC107918747/LOC107904340/LOC107920688/LOC107917667/LOC107929756/LOC107890714/LOC107918685	17	1	107890714	16	107914127/107930340/107903500/107892238/107903499/107892239/107903504/107918752/107920690/107920806/107918747/107904340/107920688/107917667/107929756/107918685
MF	GO:0004180	carboxypeptidase activity	21/3792	89/32746	0.00106299	0.01316	121202970/107928248/107891588/107907755/107953128/107953126/107960789/107948109/107888962/121228227/107898870/107948259/107948260/121232213/107910681/107922872/107900236/107898074/107963600/107956367/121206114	LOC121202970/LOC107928248/LOC107891588/LOC107907755/LOC107953128/LOC107953126/LOC107960789/LOC107948109/LOC107888962/LOC121228227/LOC107898870/LOC107948259/LOC107948260/LOC121232213/LOC107910681/LOC107922872/LOC107900236/LOC107898074/LOC107963600/LOC107956367/LOC121206114	21	2	107900236/107963600	19	121202970/107928248/107891588/107907755/107953128/107953126/107960789/107948109/107888962/121228227/107898870/107948259/107948260/121232213/107910681/107922872/107898074/107956367/121206114
MF	GO:0004857	enzyme inhibitor activity	35/3792	177/32746	0.00106534	0.01316	107941759/107911587/107907068/107924268/107912141/107948924/107946944/107963642/107904569/107899325/107946945/121209619/121202802/107929932/107958816/107940838/107958813/107886165/107900995/107958344/107895483/107918594/107907067/107949658/107931289/107898134/107897171/107936458/107938175/107931275/107943201/107936093/107912360/107912361/107887495	LOC107941759/LOC107911587/LOC107907068/LOC107924268/LOC107912141/LOC107948924/LOC107946944/LOC107963642/LOC107904569/LOC107899325/LOC107946945/LOC121209619/LOC121202802/LOC107929932/LOC107958816/LOC107940838/LOC107958813/LOC107886165/LOC107900995/LOC107958344/LOC107895483/LOC107918594/LOC107907067/LOC107949658/LOC107931289/LOC107898134/LOC107897171/LOC107936458/LOC107938175/LOC107931275/LOC107943…	35	14	107941759/107911587/107924268/107912141/107904569/107946945/121209619/121202802/107929932/107940838/107900995/107895483/107898134/107912361	21	107907068/107948924/107946944/107963642/107899325/107958816/107958813/107886165/107958344/107918594/107907067/107949658/107931289/107897171/107936458/107938175/107931275/107943201/107936093/107912360/107887495
MF	GO:0008661	1-deoxy-D-xylulose-5-phosphate synthase activity	3792-06-01	12/32746	0.00119148	0.0139006	107918891/107926137/107962064/107926261/107945427/107926260	LOC107918891/LOC107926137/LOC107962064/LOC107926261/LOC107945427/LOC107926260	6	2	107918891/107926137	4	107962064/107926261/107945427/107926260
MF	GO:0016744	transferase activity, transferring aldehyde or ketonic groups	3792-06-01	12/32746	0.00119148	0.0139006	107918891/107926137/107962064/107926261/107945427/107926260	LOC107918891/LOC107926137/LOC107962064/LOC107926261/LOC107945427/LOC107926260	6	2	107918891/107926137	4	107962064/107926261/107945427/107926260
MF	GO:0005507	copper ion binding	34/3792	173/32746	0.00138756	0.0157507	121214757/107960604/107957419/107951322/107919647/107919485/107948850/107899016/24679512/107927763/107959547/107904142/107904699/107960103/107905350/107954001/107963863/107931297/107959551/107920555/121229431/107948851/107963671/107914267/107960605/121206340/107959070/107957623/107942428/107916326/107943178/107963669/107905640/107942446	LOC121214757/LOC107960604/LOC107957419/LOC107951322/LOC107919647/LOC107919485/LOC107948850/LOC107899016/cox2/LOC107927763/LOC107959547/LOC107904142/LOC107904699/LOC107960103/LOC107905350/LOC107954001/LOC107963863/LOC107931297/LOC107959551/LOC107920555/LOC121229431/LOC107948851/LOC107963671/LOC107914267/LOC107960605/LOC121206340/LOC107959070/LOC107957623/LOC107942428/LOC107916326/LOC107943178/LOC1…	34	4	24679512/107904699/107905350/107954001	30	121214757/107960604/107957419/107951322/107919647/107919485/107948850/107899016/107927763/107959547/107904142/107960103/107963863/107931297/107959551/107920555/121229431/107948851/107963671/107914267/107960605/121206340/107959070/107957623/107942428/107916326/107943178/107963669/107905640/107942446
MF	GO:0003830	beta-1,4-mannosylglycoprotein 4-beta-N-acetylglucosaminyltransferase activity	3792-06-01	13/32746	0.00199656	0.0220672	107897903/107925985/107933179/107953685/107959924/107903735	LOC107897903/LOC107925985/LOC107933179/LOC107953685/LOC107959924/LOC107903735	6	0		6	107897903/107925985/107933179/107953685/107959924/107903735
MF	GO:0030170	pyridoxal phosphate binding	31/3792	158/32746	0.0022547	0.0236744	107897463/107906851/107931028/107913835/107935989/107955507/107903538/107947488/107944268/107896758/107959008/107901617/107901245/107928548/121218468/107952122/107909274/107958524/121229631/121206319/107922063/121217890/107904481/121223641/107943482/107899574/107915381/107897109/121231937/121211231/107930227	LOC107897463/LOC107906851/LOC107931028/LOC107913835/LOC107935989/LOC107955507/LOC107903538/LOC107947488/LOC107944268/LOC107896758/LOC107959008/LOC107901617/LOC107901245/LOC107928548/LOC121218468/LOC107952122/LOC107909274/LOC107958524/LOC121229631/LOC121206319/LOC107922063/LOC121217890/LOC107904481/LOC121223641/LOC107943482/LOC107899574/LOC107915381/LOC107897109/LOC121231937/LOC121211231/LOC107930…	31	12	107897463/107906851/107931028/107913835/107896758/107959008/107901245/121218468/121223641/107915381/107897109/121211231	19	107935989/107955507/107903538/107947488/107944268/107901617/107928548/107952122/107909274/107958524/121229631/121206319/107922063/121217890/107904481/107943482/107899574/121231937/107930227
MF	GO:0070279	vitamin B6 binding	31/3792	158/32746	0.0022547	0.0236744	107897463/107906851/107931028/107913835/107935989/107955507/107903538/107947488/107944268/107896758/107959008/107901617/107901245/107928548/121218468/107952122/107909274/107958524/121229631/121206319/107922063/121217890/107904481/121223641/107943482/107899574/107915381/107897109/121231937/121211231/107930227	LOC107897463/LOC107906851/LOC107931028/LOC107913835/LOC107935989/LOC107955507/LOC107903538/LOC107947488/LOC107944268/LOC107896758/LOC107959008/LOC107901617/LOC107901245/LOC107928548/LOC121218468/LOC107952122/LOC107909274/LOC107958524/LOC121229631/LOC121206319/LOC107922063/LOC121217890/LOC107904481/LOC121223641/LOC107943482/LOC107899574/LOC107915381/LOC107897109/LOC121231937/LOC121211231/LOC107930…	31	12	107897463/107906851/107931028/107913835/107896758/107959008/107901245/121218468/121223641/107915381/107897109/121211231	19	107935989/107955507/107903538/107947488/107944268/107901617/107928548/107952122/107909274/107958524/121229631/121206319/107922063/121217890/107904481/107943482/107899574/121231937/107930227
MF	GO:0008238	exopeptidase activity	26/3792	127/32746	0.00266884	0.0273394	121202970/107928248/107891588/107907755/107953128/107953126/107960789/107948109/107888962/121228227/107898870/107948865/107948259/107948260/121232213/107953347/107910681/107922872/107900236/107898074/107963600/107956367/121223646/107947133/107911991/121206114	LOC121202970/LOC107928248/LOC107891588/LOC107907755/LOC107953128/LOC107953126/LOC107960789/LOC107948109/LOC107888962/LOC121228227/LOC107898870/LOC107948865/LOC107948259/LOC107948260/LOC121232213/LOC107953347/LOC107910681/LOC107922872/LOC107900236/LOC107898074/LOC107963600/LOC107956367/LOC121223646/LOC107947133/LOC107911991/LOC121206114	26	7	107948865/107953347/107900236/107963600/121223646/107947133/107911991	19	121202970/107928248/107891588/107907755/107953128/107953126/107960789/107948109/107888962/121228227/107898870/107948259/107948260/121232213/107910681/107922872/107898074/107956367/121206114
MF	GO:0016638	oxidoreductase activity, acting on the CH-NH2 group of donors	3792-10-01	33/32746	0.00319449	0.0319449	107929529/107947250/121214757/107919647/107927763/107931297/107963671/107958881/121206340/107963669	LOC107929529/LOC107947250/LOC121214757/LOC107919647/LOC107927763/LOC107931297/LOC107963671/LOC107958881/LOC121206340/LOC107963669	10	2	107929529/107947250	8	121214757/107919647/107927763/107931297/107963671/107958881/121206340/107963669
MF	GO:0016838	carbon-oxygen lyase activity, acting on phosphates	17/3792	73/32746	0.00353342	0.0345125	107914127/107930340/107903500/107892238/107903499/107892239/107903504/107918752/107920690/107920806/107918747/107904340/107920688/107917667/107929756/107890714/107918685	LOC107914127/LOC107930340/LOC107903500/LOC107892238/LOC107903499/LOC107892239/LOC107903504/LOC107918752/LOC107920690/LOC107920806/LOC107918747/LOC107904340/LOC107920688/LOC107917667/LOC107929756/LOC107890714/LOC107918685	17	1	107890714	16	107914127/107930340/107903500/107892238/107903499/107892239/107903504/107918752/107920690/107920806/107918747/107904340/107920688/107917667/107929756/107918685
MF	GO:0016747	transferase activity, transferring acyl groups other than amino-acyl groups	65/3792	404/32746	0.00390155	0.0360499	107919066/107927650/107933551/107910874/107921138/107945700/107895059/107923304/107923756/107941531/107905730/107911266/107910876/107941524/107940785/107924144/107910875/107933499/107898195/121214796/107912464/107932571/107922450/107902678/121204773/107919049/107954665/107927716/107888440/107905156/121206319/107906172/121223683/107952802/107923731/107939369/107895435/107921703/107932867/107898601…	LOC107919066/LOC107927650/LOC107933551/LOC107910874/LOC107921138/LOC107945700/LOC107895059/LOC107923304/LOC107923756/LOC107941531/LOC107905730/LOC107911266/LOC107910876/LOC107941524/LOC107940785/LOC107924144/LOC107910875/LOC107933499/LOC107898195/LOC121214796/LOC107912464/LOC107932571/LOC107922450/LOC107902678/LOC121204773/LOC107919049/LOC107954665/LOC107927716/LOC107888440/LOC107905156/LOC121206…	65	13	107927650/121214796/107932571/107922450/107954665/107927716/107952802/121211056/107941525/121222074/107960294/107897764/107930654	52	107919066/107933551/107910874/107921138/107945700/107895059/107923304/107923756/107941531/107905730/107911266/107910876/107941524/107940785/107924144/107910875/107933499/107898195/107912464/107902678/121204773/107919049/107888440/107905156/121206319/107906172/121223683/107923731/107939369/107895435/107921703/107932867/107898601/107935019/107954919/107940782/107898160/107923781/107893103/107909571…
MF	GO:0008131	primary amine oxidase activity	3792-07-01	19/32746	0.00394832	0.0360499	121214757/107919647/107927763/107931297/107963671/121206340/107963669	LOC121214757/LOC107919647/LOC107927763/LOC107931297/LOC107963671/LOC121206340/LOC107963669	7	0		7	121214757/107919647/107927763/107931297/107963671/121206340/107963669
MF	GO:0030976	thiamine pyrophosphate binding	3792-07-01	19/32746	0.00394832	0.0360499	107937060/107914656/107958418/121208483/121217743/107890944/107890945	LOC107937060/LOC107914656/LOC107958418/LOC121208483/LOC121217743/LOC107890944/LOC107890945	7	7	107937060/107914656/107958418/121208483/121217743/107890944/107890945	0
MF	GO:0016759	cellulose synthase activity	19/3792	88/32746	0.0051748	0.0452795	107929047/107901762/107922547/107947909/107894409/107962315/121207998/107942877/107914099/107958687/107915502/107890709/121212539/107916051/107928590/107892464/121203141/107891854/107924700	LOC107929047/LOC107901762/LOC107922547/LOC107947909/LOC107894409/LOC107962315/LOC121207998/LOC107942877/LOC107914099/LOC107958687/LOC107915502/LOC107890709/LOC121212539/LOC107916051/LOC107928590/LOC107892464/LOC121203141/LOC107891854/LOC107924700	19	1	107891854	18	107929047/107901762/107922547/107947909/107894409/107962315/121207998/107942877/107914099/107958687/107915502/107890709/121212539/107916051/107928590/107892464/121203141/107924700
MF	GO:0016760	cellulose synthase (UDP-forming) activity	19/3792	88/32746	0.0051748	0.0452795	107929047/107901762/107922547/107947909/107894409/107962315/121207998/107942877/107914099/107958687/107915502/107890709/121212539/107916051/107928590/107892464/121203141/107891854/107924700	LOC107929047/LOC107901762/LOC107922547/LOC107947909/LOC107894409/LOC107962315/LOC121207998/LOC107942877/LOC107914099/LOC107958687/LOC107915502/LOC107890709/LOC121212539/LOC107916051/LOC107928590/LOC107892464/LOC121203141/LOC107891854/LOC107924700	19	1	107891854	18	107929047/107901762/107922547/107947909/107894409/107962315/121207998/107942877/107914099/107958687/107915502/107890709/121212539/107916051/107928590/107892464/121203141/107924700
MF	GO:0050660	flavin adenine dinucleotide binding	48/3792	286/32746	0.00538654	0.0461704	107926533/107949110/107898692/107963218/107897837/107962404/107943359/107934626/121225177/107926671/107934636/107938753/107952882/107908577/107898555/107899829/107954627/107943252/107955919/107957688/107930384/107889422/107930381/107923724/121228277/107911224/107921234/107925154/107893557/107948990/107927367/107934807/107930210/107900789/107924987/107962826/107929638/107934823/107958301/107935091…	LOC107926533/LOC107949110/LOC107898692/LOC107963218/LOC107897837/LOC107962404/LOC107943359/LOC107934626/LOC121225177/LOC107926671/LOC107934636/LOC107938753/LOC107952882/LOC107908577/LOC107898555/LOC107899829/LOC107954627/LOC107943252/LOC107955919/LOC107957688/LOC107930384/LOC107889422/LOC107930381/LOC107923724/LOC121228277/LOC107911224/LOC107921234/LOC107925154/LOC107893557/LOC107948990/LOC107927…	48	13	107962404/107934626/107899829/107957688/107889422/107921234/107927367/107924987/107934823/107958301/107935091/107903445/107912889	35	107926533/107949110/107898692/107963218/107897837/107943359/121225177/107926671/107934636/107938753/107952882/107908577/107898555/107954627/107943252/107955919/107930384/107930381/107923724/121228277/107911224/107925154/107893557/107948990/107934807/107930210/107900789/107962826/107929638/107914760/107926676/107901232/107948811/107898505/121204573
MF	GO:0015291	secondary active transmembrane transporter activity	39/3792	223/32746	0.00570027	0.0478823	107898538/107943394/121229341/121203046/107922773/107957990/107916798/107963673/107898598/107913374/107922886/107929234/107901021/107904622/107936732/107894389/107904670/107904669/107905196/107957860/107923302/107927153/107887796/107886712/107948641/107924446/107911388/107937435/107903051/107916723/121230334/107930980/107920263/107915908/107932698/107891873/107898416/121211216/107918626	LOC107898538/LOC107943394/LOC121229341/LOC121203046/LOC107922773/LOC107957990/LOC107916798/LOC107963673/LOC107898598/LOC107913374/LOC107922886/LOC107929234/LOC107901021/LOC107904622/LOC107936732/LOC107894389/LOC107904670/LOC107904669/LOC107905196/LOC107957860/LOC107923302/LOC107927153/LOC107887796/LOC107886712/LOC107948641/LOC107924446/LOC107911388/LOC107937435/LOC107903051/LOC107916723/LOC121230…	39	17	107898538/107943394/121229341/121203046/107922773/107904622/107894389/107923302/107927153/107887796/107886712/107937435/107916723/121230334/107930980/107891873/107898416	22	107957990/107916798/107963673/107898598/107913374/107922886/107929234/107901021/107936732/107904670/107904669/107905196/107957860/107948641/107924446/107911388/107903051/107920263/107915908/107932698/121211216/107918626

## Sheet: CJ72T20vsCJ72T0
BP	GO:0016052	carbohydrate catabolic process	62/3964	158/21086	1.59783e-09	1.24951e-06	107953863/107887050/107929968/107949751/107928530/107949993/107908997/107962696/107951094/107947398/107959985/107908724/107895467/107915772/107951697/107899428/107917863/121220926/107896315/107886925/107922746/107948544/107903807/107913527/107922181/107905348/107944854/107957810/107917864/121224620/107929115/107912636/107905355/107890127/107947330/107942127/107889136/107908963/107892450/121211117…	LOC107953863/LOC107887050/LOC107929968/LOC107949751/LOC107928530/LOC107949993/LOC107908997/LOC107962696/LOC107951094/LOC107947398/LOC107959985/LOC107908724/LOC107895467/LOC107915772/LOC107951697/LOC107899428/LOC107917863/LOC121220926/LOC107896315/LOC107886925/LOC107922746/LOC107948544/LOC107903807/LOC107913527/LOC107922181/LOC107905348/LOC107944854/LOC107957810/LOC107917864/LOC121224620/LOC107929…	62	37	107953863/107929968/107908997/107962696/107951094/107908724/107895467/107915772/107899428/121220926/107896315/107886925/107922746/107948544/107913527/107944854/107917864/107905355/107890127/107942127/107889136/107892450/107948997/107922096/107897543/107913643/107932101/107922074/121216173/107948223/107907023/107901151/107895828/121203184/107905056/107895032/107886845	25	107887050/107949751/107928530/107949993/107947398/107959985/107951697/107917863/107903807/107922181/107905348/107957810/121224620/107929115/107912636/107947330/107908963/121211117/107910846/107912196/107914951/107915051/107902633/107940219/107935612
BP	GO:0006096	glycolytic process	48/3964	116/21086	1.47995e-08	1.37859e-06	107953863/107887050/107929968/107949751/107928530/107949993/107908997/107951094/107947398/107959985/107908724/107915772/107951697/107899428/107917863/121220926/107896315/107886925/107948544/107903807/107913527/107922181/107905348/107957810/107917864/121224620/107929115/107912636/107905355/107890127/107947330/107942127/107889136/107908963/107948997/107922096/107910846/107902633/107940219/107935612…	LOC107953863/LOC107887050/LOC107929968/LOC107949751/LOC107928530/LOC107949993/LOC107908997/LOC107951094/LOC107947398/LOC107959985/LOC107908724/LOC107915772/LOC107951697/LOC107899428/LOC107917863/LOC121220926/LOC107896315/LOC107886925/LOC107948544/LOC107903807/LOC107913527/LOC107922181/LOC107905348/LOC107957810/LOC107917864/LOC121224620/LOC107929115/LOC107912636/LOC107905355/LOC107890127/LOC107947…	48	27	107953863/107929968/107908997/107951094/107908724/107915772/107899428/121220926/107896315/107886925/107948544/107913527/107917864/107905355/107890127/107942127/107889136/107948997/107922096/107922074/121216173/107948223/107907023/107901151/107895828/107905056/107895032	21	107887050/107949751/107928530/107949993/107947398/107959985/107951697/107917863/107903807/107922181/107905348/107957810/121224620/107929115/107912636/107947330/107908963/107910846/107902633/107940219/107935612
BP	GO:0006757	ATP generation from ADP	48/3964	116/21086	1.47995e-08	1.37859e-06	107953863/107887050/107929968/107949751/107928530/107949993/107908997/107951094/107947398/107959985/107908724/107915772/107951697/107899428/107917863/121220926/107896315/107886925/107948544/107903807/107913527/107922181/107905348/107957810/107917864/121224620/107929115/107912636/107905355/107890127/107947330/107942127/107889136/107908963/107948997/107922096/107910846/107902633/107940219/107935612…	LOC107953863/LOC107887050/LOC107929968/LOC107949751/LOC107928530/LOC107949993/LOC107908997/LOC107951094/LOC107947398/LOC107959985/LOC107908724/LOC107915772/LOC107951697/LOC107899428/LOC107917863/LOC121220926/LOC107896315/LOC107886925/LOC107948544/LOC107903807/LOC107913527/LOC107922181/LOC107905348/LOC107957810/LOC107917864/LOC121224620/LOC107929115/LOC107912636/LOC107905355/LOC107890127/LOC107947…	48	27	107953863/107929968/107908997/107951094/107908724/107915772/107899428/121220926/107896315/107886925/107948544/107913527/107917864/107905355/107890127/107942127/107889136/107948997/107922096/107922074/121216173/107948223/107907023/107901151/107895828/107905056/107895032	21	107887050/107949751/107928530/107949993/107947398/107959985/107951697/107917863/107903807/107922181/107905348/107957810/121224620/107929115/107912636/107947330/107908963/107910846/107902633/107940219/107935612
BP	GO:0009135	purine nucleoside diphosphate metabolic process	48/3964	116/21086	1.47995e-08	1.37859e-06	107953863/107887050/107929968/107949751/107928530/107949993/107908997/107951094/107947398/107959985/107908724/107915772/107951697/107899428/107917863/121220926/107896315/107886925/107948544/107903807/107913527/107922181/107905348/107957810/107917864/121224620/107929115/107912636/107905355/107890127/107947330/107942127/107889136/107908963/107948997/107922096/107910846/107902633/107940219/107935612…	LOC107953863/LOC107887050/LOC107929968/LOC107949751/LOC107928530/LOC107949993/LOC107908997/LOC107951094/LOC107947398/LOC107959985/LOC107908724/LOC107915772/LOC107951697/LOC107899428/LOC107917863/LOC121220926/LOC107896315/LOC107886925/LOC107948544/LOC107903807/LOC107913527/LOC107922181/LOC107905348/LOC107957810/LOC107917864/LOC121224620/LOC107929115/LOC107912636/LOC107905355/LOC107890127/LOC107947…	48	27	107953863/107929968/107908997/107951094/107908724/107915772/107899428/121220926/107896315/107886925/107948544/107913527/107917864/107905355/107890127/107942127/107889136/107948997/107922096/107922074/121216173/107948223/107907023/107901151/107895828/107905056/107895032	21	107887050/107949751/107928530/107949993/107947398/107959985/107951697/107917863/107903807/107922181/107905348/107957810/121224620/107929115/107912636/107947330/107908963/107910846/107902633/107940219/107935612
BP	GO:0009179	purine ribonucleoside diphosphate metabolic process	48/3964	116/21086	1.47995e-08	1.37859e-06	107953863/107887050/107929968/107949751/107928530/107949993/107908997/107951094/107947398/107959985/107908724/107915772/107951697/107899428/107917863/121220926/107896315/107886925/107948544/107903807/107913527/107922181/107905348/107957810/107917864/121224620/107929115/107912636/107905355/107890127/107947330/107942127/107889136/107908963/107948997/107922096/107910846/107902633/107940219/107935612…	LOC107953863/LOC107887050/LOC107929968/LOC107949751/LOC107928530/LOC107949993/LOC107908997/LOC107951094/LOC107947398/LOC107959985/LOC107908724/LOC107915772/LOC107951697/LOC107899428/LOC107917863/LOC121220926/LOC107896315/LOC107886925/LOC107948544/LOC107903807/LOC107913527/LOC107922181/LOC107905348/LOC107957810/LOC107917864/LOC121224620/LOC107929115/LOC107912636/LOC107905355/LOC107890127/LOC107947…	48	27	107953863/107929968/107908997/107951094/107908724/107915772/107899428/121220926/107896315/107886925/107948544/107913527/107917864/107905355/107890127/107942127/107889136/107948997/107922096/107922074/121216173/107948223/107907023/107901151/107895828/107905056/107895032	21	107887050/107949751/107928530/107949993/107947398/107959985/107951697/107917863/107903807/107922181/107905348/107957810/121224620/107929115/107912636/107947330/107908963/107910846/107902633/107940219/107935612
BP	GO:0009185	ribonucleoside diphosphate metabolic process	48/3964	116/21086	1.47995e-08	1.37859e-06	107953863/107887050/107929968/107949751/107928530/107949993/107908997/107951094/107947398/107959985/107908724/107915772/107951697/107899428/107917863/121220926/107896315/107886925/107948544/107903807/107913527/107922181/107905348/107957810/107917864/121224620/107929115/107912636/107905355/107890127/107947330/107942127/107889136/107908963/107948997/107922096/107910846/107902633/107940219/107935612…	LOC107953863/LOC107887050/LOC107929968/LOC107949751/LOC107928530/LOC107949993/LOC107908997/LOC107951094/LOC107947398/LOC107959985/LOC107908724/LOC107915772/LOC107951697/LOC107899428/LOC107917863/LOC121220926/LOC107896315/LOC107886925/LOC107948544/LOC107903807/LOC107913527/LOC107922181/LOC107905348/LOC107957810/LOC107917864/LOC121224620/LOC107929115/LOC107912636/LOC107905355/LOC107890127/LOC107947…	48	27	107953863/107929968/107908997/107951094/107908724/107915772/107899428/121220926/107896315/107886925/107948544/107913527/107917864/107905355/107890127/107942127/107889136/107948997/107922096/107922074/121216173/107948223/107907023/107901151/107895828/107905056/107895032	21	107887050/107949751/107928530/107949993/107947398/107959985/107951697/107917863/107903807/107922181/107905348/107957810/121224620/107929115/107912636/107947330/107908963/107910846/107902633/107940219/107935612
BP	GO:0042866	pyruvate biosynthetic process	48/3964	116/21086	1.47995e-08	1.37859e-06	107953863/107887050/107929968/107949751/107928530/107949993/107908997/107951094/107947398/107959985/107908724/107915772/107951697/107899428/107917863/121220926/107896315/107886925/107948544/107903807/107913527/107922181/107905348/107957810/107917864/121224620/107929115/107912636/107905355/107890127/107947330/107942127/107889136/107908963/107948997/107922096/107910846/107902633/107940219/107935612…	LOC107953863/LOC107887050/LOC107929968/LOC107949751/LOC107928530/LOC107949993/LOC107908997/LOC107951094/LOC107947398/LOC107959985/LOC107908724/LOC107915772/LOC107951697/LOC107899428/LOC107917863/LOC121220926/LOC107896315/LOC107886925/LOC107948544/LOC107903807/LOC107913527/LOC107922181/LOC107905348/LOC107957810/LOC107917864/LOC121224620/LOC107929115/LOC107912636/LOC107905355/LOC107890127/LOC107947…	48	27	107953863/107929968/107908997/107951094/107908724/107915772/107899428/121220926/107896315/107886925/107948544/107913527/107917864/107905355/107890127/107942127/107889136/107948997/107922096/107922074/121216173/107948223/107907023/107901151/107895828/107905056/107895032	21	107887050/107949751/107928530/107949993/107947398/107959985/107951697/107917863/107903807/107922181/107905348/107957810/121224620/107929115/107912636/107947330/107908963/107910846/107902633/107940219/107935612
BP	GO:0046031	ADP metabolic process	48/3964	116/21086	1.47995e-08	1.37859e-06	107953863/107887050/107929968/107949751/107928530/107949993/107908997/107951094/107947398/107959985/107908724/107915772/107951697/107899428/107917863/121220926/107896315/107886925/107948544/107903807/107913527/107922181/107905348/107957810/107917864/121224620/107929115/107912636/107905355/107890127/107947330/107942127/107889136/107908963/107948997/107922096/107910846/107902633/107940219/107935612…	LOC107953863/LOC107887050/LOC107929968/LOC107949751/LOC107928530/LOC107949993/LOC107908997/LOC107951094/LOC107947398/LOC107959985/LOC107908724/LOC107915772/LOC107951697/LOC107899428/LOC107917863/LOC121220926/LOC107896315/LOC107886925/LOC107948544/LOC107903807/LOC107913527/LOC107922181/LOC107905348/LOC107957810/LOC107917864/LOC121224620/LOC107929115/LOC107912636/LOC107905355/LOC107890127/LOC107947…	48	27	107953863/107929968/107908997/107951094/107908724/107915772/107899428/121220926/107896315/107886925/107948544/107913527/107917864/107905355/107890127/107942127/107889136/107948997/107922096/107922074/121216173/107948223/107907023/107901151/107895828/107905056/107895032	21	107887050/107949751/107928530/107949993/107947398/107959985/107951697/107917863/107903807/107922181/107905348/107957810/121224620/107929115/107912636/107947330/107908963/107910846/107902633/107940219/107935612
BP	GO:0009166	nucleotide catabolic process	49/3964	120/21086	1.7629e-08	1.37859e-06	107953863/107887050/107929968/107949751/107928530/107949993/107908997/107951094/107947398/107959985/107908724/107915772/107951697/107899428/107917863/121220926/107896315/107886925/107948544/107903807/107913527/107922181/107905348/107957810/107917864/121224620/107929115/107912636/107905355/107890127/107947330/107962843/107942127/107889136/107908963/107948997/107922096/107910846/107902633/107940219…	LOC107953863/LOC107887050/LOC107929968/LOC107949751/LOC107928530/LOC107949993/LOC107908997/LOC107951094/LOC107947398/LOC107959985/LOC107908724/LOC107915772/LOC107951697/LOC107899428/LOC107917863/LOC121220926/LOC107896315/LOC107886925/LOC107948544/LOC107903807/LOC107913527/LOC107922181/LOC107905348/LOC107957810/LOC107917864/LOC121224620/LOC107929115/LOC107912636/LOC107905355/LOC107890127/LOC107947…	49	27	107953863/107929968/107908997/107951094/107908724/107915772/107899428/121220926/107896315/107886925/107948544/107913527/107917864/107905355/107890127/107942127/107889136/107948997/107922096/107922074/121216173/107948223/107907023/107901151/107895828/107905056/107895032	22	107887050/107949751/107928530/107949993/107947398/107959985/107951697/107917863/107903807/107922181/107905348/107957810/121224620/107929115/107912636/107947330/107962843/107908963/107910846/107902633/107940219/107935612
BP	GO:1901292	nucleoside phosphate catabolic process	49/3964	120/21086	1.7629e-08	1.37859e-06	107953863/107887050/107929968/107949751/107928530/107949993/107908997/107951094/107947398/107959985/107908724/107915772/107951697/107899428/107917863/121220926/107896315/107886925/107948544/107903807/107913527/107922181/107905348/107957810/107917864/121224620/107929115/107912636/107905355/107890127/107947330/107962843/107942127/107889136/107908963/107948997/107922096/107910846/107902633/107940219…	LOC107953863/LOC107887050/LOC107929968/LOC107949751/LOC107928530/LOC107949993/LOC107908997/LOC107951094/LOC107947398/LOC107959985/LOC107908724/LOC107915772/LOC107951697/LOC107899428/LOC107917863/LOC121220926/LOC107896315/LOC107886925/LOC107948544/LOC107903807/LOC107913527/LOC107922181/LOC107905348/LOC107957810/LOC107917864/LOC121224620/LOC107929115/LOC107912636/LOC107905355/LOC107890127/LOC107947…	49	27	107953863/107929968/107908997/107951094/107908724/107915772/107899428/121220926/107896315/107886925/107948544/107913527/107917864/107905355/107890127/107942127/107889136/107948997/107922096/107922074/121216173/107948223/107907023/107901151/107895828/107905056/107895032	22	107887050/107949751/107928530/107949993/107947398/107959985/107951697/107917863/107903807/107922181/107905348/107957810/121224620/107929115/107912636/107947330/107962843/107908963/107910846/107902633/107940219/107935612
BP	GO:0006090	pyruvate metabolic process	49/3964	122/21086	3.31845e-08	2.29621e-06	107953863/107887050/107929968/107949751/107928530/107949993/107908997/107951094/107947398/107959985/107908724/107915772/107951697/107899428/107917863/121220926/107896315/107886925/107948544/107903807/107913527/107922181/107905348/107957810/107917864/121224620/107929115/107912636/107905355/107890127/107947330/107942127/107889136/107908963/107948997/107922096/107910846/121225701/107902633/107940219…	LOC107953863/LOC107887050/LOC107929968/LOC107949751/LOC107928530/LOC107949993/LOC107908997/LOC107951094/LOC107947398/LOC107959985/LOC107908724/LOC107915772/LOC107951697/LOC107899428/LOC107917863/LOC121220926/LOC107896315/LOC107886925/LOC107948544/LOC107903807/LOC107913527/LOC107922181/LOC107905348/LOC107957810/LOC107917864/LOC121224620/LOC107929115/LOC107912636/LOC107905355/LOC107890127/LOC107947…	49	27	107953863/107929968/107908997/107951094/107908724/107915772/107899428/121220926/107896315/107886925/107948544/107913527/107917864/107905355/107890127/107942127/107889136/107948997/107922096/107922074/121216173/107948223/107907023/107901151/107895828/107905056/107895032	22	107887050/107949751/107928530/107949993/107947398/107959985/107951697/107917863/107903807/107922181/107905348/107957810/121224620/107929115/107912636/107947330/107908963/107910846/121225701/107902633/107940219/107935612
BP	GO:0034404	nucleobase-containing small molecule biosynthetic process	54/3964	140/21086	3.5236e-08	2.29621e-06	107953863/107887050/107929968/107949751/107928530/107949993/107908997/107951094/107947398/107959985/107908724/107915772/107951697/107899428/107917863/121220926/107896315/107886925/107948544/107903807/107913527/107922181/107905348/107957810/107917864/121224620/107929115/107895952/107912636/107905355/107890127/107947330/107962843/107942127/107889136/107908963/107957643/107948997/107922096/107910846…	LOC107953863/LOC107887050/LOC107929968/LOC107949751/LOC107928530/LOC107949993/LOC107908997/LOC107951094/LOC107947398/LOC107959985/LOC107908724/LOC107915772/LOC107951697/LOC107899428/LOC107917863/LOC121220926/LOC107896315/LOC107886925/LOC107948544/LOC107903807/LOC107913527/LOC107922181/LOC107905348/LOC107957810/LOC107917864/LOC121224620/LOC107929115/LOC107895952/LOC107912636/LOC107905355/LOC107890…	54	31	107953863/107929968/107908997/107951094/107908724/107915772/107899428/121220926/107896315/107886925/107948544/107913527/107917864/107905355/107890127/107942127/107889136/107957643/107948997/107922096/107922074/121216173/107962982/107948223/107907023/107901151/107914033/107895828/107905056/107962241/107895032	23	107887050/107949751/107928530/107949993/107947398/107959985/107951697/107917863/107903807/107922181/107905348/107957810/121224620/107929115/107895952/107912636/107947330/107962843/107908963/107910846/107902633/107940219/107935612
BP	GO:0046434	organophosphate catabolic process	51/3964	130/21086	4.38421e-08	2.63727e-06	107953863/107887050/107929968/107949751/107928530/107888713/107892221/107949993/107908997/107951094/107947398/107959985/107908724/107915772/107951697/107899428/107917863/121220926/107896315/107886925/107948544/107903807/107913527/107922181/107905348/107957810/107917864/121224620/107929115/107912636/107905355/107890127/107947330/107962843/107942127/107889136/107908963/107948997/107922096/107910846…	LOC107953863/LOC107887050/LOC107929968/LOC107949751/LOC107928530/LOC107888713/LOC107892221/LOC107949993/LOC107908997/LOC107951094/LOC107947398/LOC107959985/LOC107908724/LOC107915772/LOC107951697/LOC107899428/LOC107917863/LOC121220926/LOC107896315/LOC107886925/LOC107948544/LOC107903807/LOC107913527/LOC107922181/LOC107905348/LOC107957810/LOC107917864/LOC121224620/LOC107929115/LOC107912636/LOC107905…	51	27	107953863/107929968/107908997/107951094/107908724/107915772/107899428/121220926/107896315/107886925/107948544/107913527/107917864/107905355/107890127/107942127/107889136/107948997/107922096/107922074/121216173/107948223/107907023/107901151/107895828/107905056/107895032	24	107887050/107949751/107928530/107888713/107892221/107949993/107947398/107959985/107951697/107917863/107903807/107922181/107905348/107957810/121224620/107929115/107912636/107947330/107962843/107908963/107910846/107902633/107940219/107935612
BP	GO:0009132	nucleoside diphosphate metabolic process	51/3964	134/21086	1.37607e-07	7.68631e-06	107953863/107887050/107929968/107949751/107928530/107949993/107908997/107951094/107947398/107959985/107908724/107915772/107951697/107899428/107917863/121220926/107896315/107886925/107948544/107903807/107913527/107922181/107905348/107957810/107917864/121224620/107929115/107895952/107912636/107905355/107890127/107947330/107942127/107889136/107908963/107948997/107922096/107910846/107902633/107914143…	LOC107953863/LOC107887050/LOC107929968/LOC107949751/LOC107928530/LOC107949993/LOC107908997/LOC107951094/LOC107947398/LOC107959985/LOC107908724/LOC107915772/LOC107951697/LOC107899428/LOC107917863/LOC121220926/LOC107896315/LOC107886925/LOC107948544/LOC107903807/LOC107913527/LOC107922181/LOC107905348/LOC107957810/LOC107917864/LOC121224620/LOC107929115/LOC107895952/LOC107912636/LOC107905355/LOC107890…	51	27	107953863/107929968/107908997/107951094/107908724/107915772/107899428/121220926/107896315/107886925/107948544/107913527/107917864/107905355/107890127/107942127/107889136/107948997/107922096/107922074/121216173/107948223/107907023/107901151/107895828/107905056/107895032	24	107887050/107949751/107928530/107949993/107947398/107959985/107951697/107917863/107903807/107922181/107905348/107957810/121224620/107929115/107895952/107912636/107947330/107908963/107910846/107902633/107914143/107940219/107935612/107897287
BP	GO:0072525	pyridine-containing compound biosynthetic process	54/3964	146/21086	1.80145e-07	8.97361e-06	107953863/107887050/107929968/107949751/107928530/107949993/107959267/107908997/107951094/107947398/107959985/107906730/107948587/107908724/107915772/107951697/107899428/107899534/107917863/121220926/107896315/107886925/107948544/107903807/107913527/107922181/107905348/107957810/107917864/121224620/107929115/107912636/107905355/107890127/107947330/107942127/107889136/107941089/107908963/107948997…	LOC107953863/LOC107887050/LOC107929968/LOC107949751/LOC107928530/LOC107949993/LOC107959267/LOC107908997/LOC107951094/LOC107947398/LOC107959985/LOC107906730/LOC107948587/LOC107908724/LOC107915772/LOC107951697/LOC107899428/LOC107899534/LOC107917863/LOC121220926/LOC107896315/LOC107886925/LOC107948544/LOC107903807/LOC107913527/LOC107922181/LOC107905348/LOC107957810/LOC107917864/LOC121224620/LOC107929…	54	32	107953863/107929968/107959267/107908997/107951094/107906730/107948587/107908724/107915772/107899428/107899534/121220926/107896315/107886925/107948544/107913527/107917864/107905355/107890127/107942127/107889136/107948997/107891417/107922096/107922074/121216173/107948223/107907023/107901151/107895828/107905056/107895032	22	107887050/107949751/107928530/107949993/107947398/107959985/107951697/107917863/107903807/107922181/107905348/107957810/121224620/107929115/107912636/107947330/107941089/107908963/107910846/107902633/107940219/107935612
BP	GO:0006165	nucleoside diphosphate phosphorylation	49/3964	128/21086	1.95078e-07	8.97361e-06	107953863/107887050/107929968/107949751/107928530/107949993/107908997/107951094/107947398/107959985/107908724/107915772/107951697/107899428/107917863/121220926/107896315/107886925/107948544/107903807/107913527/107922181/107905348/107957810/107917864/121224620/107929115/107895952/107912636/107905355/107890127/107947330/107942127/107889136/107908963/107948997/107922096/107910846/107902633/107940219…	LOC107953863/LOC107887050/LOC107929968/LOC107949751/LOC107928530/LOC107949993/LOC107908997/LOC107951094/LOC107947398/LOC107959985/LOC107908724/LOC107915772/LOC107951697/LOC107899428/LOC107917863/LOC121220926/LOC107896315/LOC107886925/LOC107948544/LOC107903807/LOC107913527/LOC107922181/LOC107905348/LOC107957810/LOC107917864/LOC121224620/LOC107929115/LOC107895952/LOC107912636/LOC107905355/LOC107890…	49	27	107953863/107929968/107908997/107951094/107908724/107915772/107899428/121220926/107896315/107886925/107948544/107913527/107917864/107905355/107890127/107942127/107889136/107948997/107922096/107922074/121216173/107948223/107907023/107901151/107895828/107905056/107895032	22	107887050/107949751/107928530/107949993/107947398/107959985/107951697/107917863/107903807/107922181/107905348/107957810/121224620/107929115/107895952/107912636/107947330/107908963/107910846/107902633/107940219/107935612
BP	GO:0046939	nucleotide phosphorylation	49/3964	128/21086	1.95078e-07	8.97361e-06	107953863/107887050/107929968/107949751/107928530/107949993/107908997/107951094/107947398/107959985/107908724/107915772/107951697/107899428/107917863/121220926/107896315/107886925/107948544/107903807/107913527/107922181/107905348/107957810/107917864/121224620/107929115/107895952/107912636/107905355/107890127/107947330/107942127/107889136/107908963/107948997/107922096/107910846/107902633/107940219…	LOC107953863/LOC107887050/LOC107929968/LOC107949751/LOC107928530/LOC107949993/LOC107908997/LOC107951094/LOC107947398/LOC107959985/LOC107908724/LOC107915772/LOC107951697/LOC107899428/LOC107917863/LOC121220926/LOC107896315/LOC107886925/LOC107948544/LOC107903807/LOC107913527/LOC107922181/LOC107905348/LOC107957810/LOC107917864/LOC121224620/LOC107929115/LOC107895952/LOC107912636/LOC107905355/LOC107890…	49	27	107953863/107929968/107908997/107951094/107908724/107915772/107899428/121220926/107896315/107886925/107948544/107913527/107917864/107905355/107890127/107942127/107889136/107948997/107922096/107922074/121216173/107948223/107907023/107901151/107895828/107905056/107895032	22	107887050/107949751/107928530/107949993/107947398/107959985/107951697/107917863/107903807/107922181/107905348/107957810/121224620/107929115/107895952/107912636/107947330/107908963/107910846/107902633/107940219/107935612
BP	GO:0072524	pyridine-containing compound metabolic process	59/3964	166/21086	2.48199e-07	1.07829e-05	107953863/107887050/107929968/107949751/107928530/107949993/107959267/107908997/107951094/107947398/107959985/107906730/107948587/107908724/107915772/107951697/107899428/107899534/107917863/121220926/107896315/107886925/107948544/107903807/107913527/107922181/107905348/107957810/107917864/121224620/107929115/107912636/107905355/107898744/107890127/107947330/107942127/107889136/107941089/107908963…	LOC107953863/LOC107887050/LOC107929968/LOC107949751/LOC107928530/LOC107949993/LOC107959267/LOC107908997/LOC107951094/LOC107947398/LOC107959985/LOC107906730/LOC107948587/LOC107908724/LOC107915772/LOC107951697/LOC107899428/LOC107899534/LOC107917863/LOC121220926/LOC107896315/LOC107886925/LOC107948544/LOC107903807/LOC107913527/LOC107922181/LOC107905348/LOC107957810/LOC107917864/LOC121224620/LOC107929…	59	33	107953863/107929968/107959267/107908997/107951094/107906730/107948587/107908724/107915772/107899428/107899534/121220926/107896315/107886925/107948544/107913527/107917864/107905355/107898744/107890127/107942127/107889136/107948997/107891417/107922096/107922074/121216173/107948223/107907023/107901151/107895828/107905056/107895032	26	107887050/107949751/107928530/107949993/107947398/107959985/107951697/107917863/107903807/107922181/107905348/107957810/121224620/107929115/107912636/107947330/107941089/107908963/107947100/107910846/107950381/107898141/107902633/107894773/107940219/107935612
BP	GO:0006732	coenzyme metabolic process	81/3964	257/21086	6.16275e-07	2.53646e-05	107953863/107887050/107929968/107949751/107928530/107939234/107949993/107959267/107908997/107908972/107951094/107947398/107959985/107906730/107948587/107908724/107915772/107951697/107899428/107899534/107917863/121220926/107908971/107896315/107886925/107948544/107903807/107913527/107922181/107905348/107957810/107917864/121224620/107929115/107898896/107909852/107912636/107921273/107905355/107908973…	LOC107953863/LOC107887050/LOC107929968/LOC107949751/LOC107928530/LOC107939234/LOC107949993/LOC107959267/LOC107908997/LOC107908972/LOC107951094/LOC107947398/LOC107959985/LOC107906730/LOC107948587/LOC107908724/LOC107915772/LOC107951697/LOC107899428/LOC107899534/LOC107917863/LOC121220926/LOC107908971/LOC107896315/LOC107886925/LOC107948544/LOC107903807/LOC107913527/LOC107922181/LOC107905348/LOC107957…	81	43	107953863/107929968/107959267/107908997/107951094/107906730/107948587/107908724/107915772/107899428/107899534/121220926/107896315/107886925/107948544/107913527/107917864/107909852/107921273/107905355/107898744/107890127/107942127/107889136/107918176/107948997/107939790/107891417/107922096/107955235/107899905/121203067/107922074/121216173/107948223/107907023/107901151/107895828/107916104/107905056…	38	107887050/107949751/107928530/107939234/107949993/107908972/107947398/107959985/107951697/107917863/107908971/107903807/107922181/107905348/107957810/121224620/107929115/107898896/107912636/107908973/107947330/107941089/107908963/107912289/107947100/121224163/107910846/107950381/107898141/107922739/107902633/107894773/107942380/107940219/107899476/107935612/107910146/107911137
BP	GO:0006091	generation of precursor metabolites and energy	63/3964	186/21086	7.01386e-07	2.74242e-05	107953863/107887050/107929968/107949751/24679512/107928530/107949993/24679541/107908997/107951094/107947398/107959985/107908724/107915772/107951697/107899428/107917863/121220926/107896315/107886925/107948544/107903807/24679514/107913527/107922181/121203506/107905348/107957810/107917864/121224620/107929115/107961300/107951481/107912636/107905355/107934792/107890127/107947330/107942127/107889136/10…	LOC107953863/LOC107887050/LOC107929968/LOC107949751/cox2/LOC107928530/LOC107949993/cox1/LOC107908997/LOC107951094/LOC107947398/LOC107959985/LOC107908724/LOC107915772/LOC107951697/LOC107899428/LOC107917863/LOC121220926/LOC107896315/LOC107886925/LOC107948544/LOC107903807/cob/LOC107913527/LOC107922181/LOC121203506/LOC107905348/LOC107957810/LOC107917864/LOC121224620/LOC107929115/LOC107961300/LOC10795…	63	34	107953863/107929968/24679512/24679541/107908997/107951094/107908724/107915772/107899428/121220926/107896315/107886925/107948544/24679514/107913527/121203506/107917864/107951481/107905355/107934792/107890127/107942127/107889136/121208457/107948997/107922096/107922074/121216173/107948223/107907023/107901151/107895828/107905056/107895032	29	107887050/107949751/107928530/107949993/107947398/107959985/107951697/107917863/107903807/107922181/107905348/107957810/121224620/107929115/107961300/107912636/107947330/107908963/107910846/107915834/107902633/107954261/107940219/107898931/107935612/107896351/107892812/107953056/107942622
BP	GO:0072521	purine-containing compound metabolic process	87/3964	283/21086	7.91553e-07	2.94759e-05	107953863/107887050/107929968/107949751/107928530/107939234/24679520/107949993/24679551/107908997/107908972/107951094/107947398/107959985/24679527/121218277/107908724/107915772/107951697/107899428/107917863/121220926/107908971/107896315/107886925/107948544/107903807/107913527/107922181/107905348/107957810/107920909/107917864/121224620/107929115/107898896/107906994/107958358/107909852/107895952/10…	LOC107953863/LOC107887050/LOC107929968/LOC107949751/LOC107928530/LOC107939234/atp6/LOC107949993/atp1/LOC107908997/LOC107908972/LOC107951094/LOC107947398/LOC107959985/atp4/LOC121218277/LOC107908724/LOC107915772/LOC107951697/LOC107899428/LOC107917863/LOC121220926/LOC107908971/LOC107896315/LOC107886925/LOC107948544/LOC107903807/LOC107913527/LOC107922181/LOC107905348/LOC107957810/LOC107920909/LOC1079…	87	46	107953863/107929968/24679520/24679551/107908997/107951094/24679527/121218277/107908724/107915772/107899428/121220926/107896315/107886925/107948544/107913527/107920909/107917864/107906994/107958358/107909852/107925438/107949607/107945295/107905355/107926745/107890127/107917293/107942127/107889136/107948997/107939790/107922096/107922074/121216173/107962982/107948223/107907023/107927686/107901151/10…	41	107887050/107949751/107928530/107939234/107949993/107908972/107947398/107959985/107951697/107917863/107908971/107903807/107922181/107905348/107957810/121224620/107929115/107898896/107895952/107912636/107908973/107896559/121215917/107947330/107899005/107908963/121228191/121224163/107910846/107951225/107902633/107942380/107940219/107935612/107946543/107945533/107896351/107892812/107930848/107949788…
BP	GO:0006733	oxidoreduction coenzyme metabolic process	55/3964	156/21086	8.37948e-07	2.97853e-05	107953863/107887050/107929968/107949751/107928530/107949993/107908997/107951094/107947398/107959985/107908724/107915772/107951697/107899428/107917863/121220926/107896315/107886925/107948544/107903807/107913527/107922181/107905348/107957810/107917864/121224620/107929115/107912636/107905355/107898744/107890127/107947330/107942127/107889136/107908963/107948997/107947100/107891417/107922096/107910846…	LOC107953863/LOC107887050/LOC107929968/LOC107949751/LOC107928530/LOC107949993/LOC107908997/LOC107951094/LOC107947398/LOC107959985/LOC107908724/LOC107915772/LOC107951697/LOC107899428/LOC107917863/LOC121220926/LOC107896315/LOC107886925/LOC107948544/LOC107903807/LOC107913527/LOC107922181/LOC107905348/LOC107957810/LOC107917864/LOC121224620/LOC107929115/LOC107912636/LOC107905355/LOC107898744/LOC107890…	55	29	107953863/107929968/107908997/107951094/107908724/107915772/107899428/121220926/107896315/107886925/107948544/107913527/107917864/107905355/107898744/107890127/107942127/107889136/107948997/107891417/107922096/107922074/121216173/107948223/107907023/107901151/107895828/107905056/107895032	26	107887050/107949751/107928530/107949993/107947398/107959985/107951697/107917863/107903807/107922181/107905348/107957810/121224620/107929115/107912636/107947330/107908963/107947100/107910846/107950381/107898141/107902633/107894773/107940219/107935612/107910146
BP	GO:0044283	small molecule biosynthetic process	136/3964	493/21086	9.33927e-07	3.02087e-05	107953863/107933840/107887050/107929968/107907832/107949751/107928530/121224156/121220236/107945321/107949993/107920710/107950290/107947686/107959267/107908997/107918985/121211198/107951094/107901960/107947398/107959985/107906730/107940886/107948587/107908724/107915772/107913502/107951697/107895357/107945657/107899428/107899534/107917863/121220926/107896315/107886925/107886717/107938209/107920180…	LOC107953863/LOC107933840/LOC107887050/LOC107929968/LOC107907832/LOC107949751/LOC107928530/LOC121224156/LOC121220236/LOC107945321/LOC107949993/LOC107920710/LOC107950290/LOC107947686/LOC107959267/LOC107908997/LOC107918985/LOC121211198/LOC107951094/LOC107901960/LOC107947398/LOC107959985/LOC107906730/LOC107940886/LOC107948587/LOC107908724/LOC107915772/LOC107913502/LOC107951697/LOC107895357/LOC107945…	136	72	107953863/107933840/107929968/107945321/107920710/107950290/107959267/107908997/107951094/107901960/107906730/107948587/107908724/107915772/107913502/107895357/107945657/107899428/107899534/121220926/107896315/107886925/107920180/107948544/107913527/121212403/107896552/107896529/107938752/107917864/107929274/107915649/107932873/107945452/107925496/107930284/107914697/107925243/107908451/107952288…	64	107887050/107907832/107949751/107928530/121224156/121220236/107949993/107947686/107918985/121211198/107947398/107959985/107940886/107951697/107917863/107886717/107938209/107903807/107922181/107905348/107894205/107957810/121224620/107929115/107937302/107913812/107895952/107912636/107928211/121209352/121203072/107927171/107927707/107947330/107962843/107941089/107908963/107889072/121210143/107957386…
BP	GO:0019359	nicotinamide nucleotide biosynthetic process	49/3964	134/21086	9.6575e-07	3.02087e-05	107953863/107887050/107929968/107949751/107928530/107949993/107908997/107951094/107947398/107959985/107908724/107915772/107951697/107899428/107917863/121220926/107896315/107886925/107948544/107903807/107913527/107922181/107905348/107957810/107917864/121224620/107929115/107912636/107905355/107890127/107947330/107942127/107889136/107908963/107948997/107891417/107922096/107910846/107902633/107940219…	LOC107953863/LOC107887050/LOC107929968/LOC107949751/LOC107928530/LOC107949993/LOC107908997/LOC107951094/LOC107947398/LOC107959985/LOC107908724/LOC107915772/LOC107951697/LOC107899428/LOC107917863/LOC121220926/LOC107896315/LOC107886925/LOC107948544/LOC107903807/LOC107913527/LOC107922181/LOC107905348/LOC107957810/LOC107917864/LOC121224620/LOC107929115/LOC107912636/LOC107905355/LOC107890127/LOC107947…	49	28	107953863/107929968/107908997/107951094/107908724/107915772/107899428/121220926/107896315/107886925/107948544/107913527/107917864/107905355/107890127/107942127/107889136/107948997/107891417/107922096/107922074/121216173/107948223/107907023/107901151/107895828/107905056/107895032	21	107887050/107949751/107928530/107949993/107947398/107959985/107951697/107917863/107903807/107922181/107905348/107957810/121224620/107929115/107912636/107947330/107908963/107910846/107902633/107940219/107935612
BP	GO:0019363	pyridine nucleotide biosynthetic process	49/3964	134/21086	9.6575e-07	3.02087e-05	107953863/107887050/107929968/107949751/107928530/107949993/107908997/107951094/107947398/107959985/107908724/107915772/107951697/107899428/107917863/121220926/107896315/107886925/107948544/107903807/107913527/107922181/107905348/107957810/107917864/121224620/107929115/107912636/107905355/107890127/107947330/107942127/107889136/107908963/107948997/107891417/107922096/107910846/107902633/107940219…	LOC107953863/LOC107887050/LOC107929968/LOC107949751/LOC107928530/LOC107949993/LOC107908997/LOC107951094/LOC107947398/LOC107959985/LOC107908724/LOC107915772/LOC107951697/LOC107899428/LOC107917863/LOC121220926/LOC107896315/LOC107886925/LOC107948544/LOC107903807/LOC107913527/LOC107922181/LOC107905348/LOC107957810/LOC107917864/LOC121224620/LOC107929115/LOC107912636/LOC107905355/LOC107890127/LOC107947…	49	28	107953863/107929968/107908997/107951094/107908724/107915772/107899428/121220926/107896315/107886925/107948544/107913527/107917864/107905355/107890127/107942127/107889136/107948997/107891417/107922096/107922074/121216173/107948223/107907023/107901151/107895828/107905056/107895032	21	107887050/107949751/107928530/107949993/107947398/107959985/107951697/107917863/107903807/107922181/107905348/107957810/121224620/107929115/107912636/107947330/107908963/107910846/107902633/107940219/107935612
BP	GO:0019362	pyridine nucleotide metabolic process	54/3964	154/21086	1.27406e-06	3.69005e-05	107953863/107887050/107929968/107949751/107928530/107949993/107908997/107951094/107947398/107959985/107908724/107915772/107951697/107899428/107917863/121220926/107896315/107886925/107948544/107903807/107913527/107922181/107905348/107957810/107917864/121224620/107929115/107912636/107905355/107898744/107890127/107947330/107942127/107889136/107908963/107948997/107947100/107891417/107922096/107910846…	LOC107953863/LOC107887050/LOC107929968/LOC107949751/LOC107928530/LOC107949993/LOC107908997/LOC107951094/LOC107947398/LOC107959985/LOC107908724/LOC107915772/LOC107951697/LOC107899428/LOC107917863/LOC121220926/LOC107896315/LOC107886925/LOC107948544/LOC107903807/LOC107913527/LOC107922181/LOC107905348/LOC107957810/LOC107917864/LOC121224620/LOC107929115/LOC107912636/LOC107905355/LOC107898744/LOC107890…	54	29	107953863/107929968/107908997/107951094/107908724/107915772/107899428/121220926/107896315/107886925/107948544/107913527/107917864/107905355/107898744/107890127/107942127/107889136/107948997/107891417/107922096/107922074/121216173/107948223/107907023/107901151/107895828/107905056/107895032	25	107887050/107949751/107928530/107949993/107947398/107959985/107951697/107917863/107903807/107922181/107905348/107957810/121224620/107929115/107912636/107947330/107908963/107947100/107910846/107950381/107898141/107902633/107894773/107940219/107935612
BP	GO:0046496	nicotinamide nucleotide metabolic process	54/3964	154/21086	1.27406e-06	3.69005e-05	107953863/107887050/107929968/107949751/107928530/107949993/107908997/107951094/107947398/107959985/107908724/107915772/107951697/107899428/107917863/121220926/107896315/107886925/107948544/107903807/107913527/107922181/107905348/107957810/107917864/121224620/107929115/107912636/107905355/107898744/107890127/107947330/107942127/107889136/107908963/107948997/107947100/107891417/107922096/107910846…	LOC107953863/LOC107887050/LOC107929968/LOC107949751/LOC107928530/LOC107949993/LOC107908997/LOC107951094/LOC107947398/LOC107959985/LOC107908724/LOC107915772/LOC107951697/LOC107899428/LOC107917863/LOC121220926/LOC107896315/LOC107886925/LOC107948544/LOC107903807/LOC107913527/LOC107922181/LOC107905348/LOC107957810/LOC107917864/LOC121224620/LOC107929115/LOC107912636/LOC107905355/LOC107898744/LOC107890…	54	29	107953863/107929968/107908997/107951094/107908724/107915772/107899428/121220926/107896315/107886925/107948544/107913527/107917864/107905355/107898744/107890127/107942127/107889136/107948997/107891417/107922096/107922074/121216173/107948223/107907023/107901151/107895828/107905056/107895032	25	107887050/107949751/107928530/107949993/107947398/107959985/107951697/107917863/107903807/107922181/107905348/107957810/121224620/107929115/107912636/107947330/107908963/107947100/107910846/107950381/107898141/107902633/107894773/107940219/107935612
BP	GO:0006754	ATP biosynthetic process	60/3964	178/21086	1.5283e-06	4.26832e-05	107953863/107887050/107929968/107949751/107928530/24679520/107949993/107908997/107951094/107947398/107959985/24679527/107908724/107915772/107951697/107899428/107917863/121220926/107896315/107886925/107948544/107903807/107913527/107922181/107905348/107957810/107917864/121224620/107929115/107906994/107912636/107905355/121215917/107890127/107947330/107899005/107942127/107889136/107908963/107948997/1…	LOC107953863/LOC107887050/LOC107929968/LOC107949751/LOC107928530/atp6/LOC107949993/LOC107908997/LOC107951094/LOC107947398/LOC107959985/atp4/LOC107908724/LOC107915772/LOC107951697/LOC107899428/LOC107917863/LOC121220926/LOC107896315/LOC107886925/LOC107948544/LOC107903807/LOC107913527/LOC107922181/LOC107905348/LOC107957810/LOC107917864/LOC121224620/LOC107929115/LOC107906994/LOC107912636/LOC107905355…	60	30	107953863/107929968/24679520/107908997/107951094/24679527/107908724/107915772/107899428/121220926/107896315/107886925/107948544/107913527/107917864/107906994/107905355/107890127/107942127/107889136/107948997/107922096/107922074/121216173/107948223/107907023/107901151/107895828/107905056/107895032	30	107887050/107949751/107928530/107949993/107947398/107959985/107951697/107917863/107903807/107922181/107905348/107957810/121224620/107929115/107912636/121215917/107947330/107899005/107908963/121228191/107910846/107951225/107902633/107940219/107935612/107946543/107945533/107930848/107949788/107934796
BP	GO:0006163	purine nucleotide metabolic process	85/3964	279/21086	1.58712e-06	4.27974e-05	107953863/107887050/107929968/107949751/107928530/107939234/24679520/107949993/24679551/107908997/107908972/107951094/107947398/107959985/24679527/121218277/107908724/107915772/107951697/107899428/107917863/121220926/107908971/107896315/107886925/107948544/107903807/107913527/107922181/107905348/107957810/107917864/121224620/107929115/107898896/107906994/107958358/107909852/107895952/107949607/10…	LOC107953863/LOC107887050/LOC107929968/LOC107949751/LOC107928530/LOC107939234/atp6/LOC107949993/atp1/LOC107908997/LOC107908972/LOC107951094/LOC107947398/LOC107959985/atp4/LOC121218277/LOC107908724/LOC107915772/LOC107951697/LOC107899428/LOC107917863/LOC121220926/LOC107908971/LOC107896315/LOC107886925/LOC107948544/LOC107903807/LOC107913527/LOC107922181/LOC107905348/LOC107957810/LOC107917864/LOC1212…	85	44	107953863/107929968/24679520/24679551/107908997/107951094/24679527/121218277/107908724/107915772/107899428/121220926/107896315/107886925/107948544/107913527/107917864/107906994/107958358/107909852/107949607/107945295/107905355/107926745/107890127/107917293/107942127/107889136/107948997/107939790/107922096/107922074/121216173/107962982/107948223/107907023/107927686/107901151/107895828/107916104/10…	41	107887050/107949751/107928530/107939234/107949993/107908972/107947398/107959985/107951697/107917863/107908971/107903807/107922181/107905348/107957810/121224620/107929115/107898896/107895952/107912636/107908973/107896559/121215917/107947330/107899005/107908963/121228191/121224163/107910846/107951225/107902633/107942380/107940219/107935612/107946543/107945533/107896351/107892812/107930848/107949788…
BP	GO:0032787	monocarboxylic acid metabolic process	92/3964	309/21086	1.80868e-06	4.71463e-05	107953863/107887050/107929968/107908239/107907832/107949751/107928530/121224156/121220236/107949993/107947686/107908997/121211198/107951094/107947398/107959985/107940886/107908724/107915772/107951697/107945657/107899428/107896021/107917863/121220926/107896315/107886925/107886717/107948544/107903807/107913527/107922181/107933055/107905348/107894205/107957810/107917864/107929274/121224620/107929115…	LOC107953863/LOC107887050/LOC107929968/LOC107908239/LOC107907832/LOC107949751/LOC107928530/LOC121224156/LOC121220236/LOC107949993/LOC107947686/LOC107908997/LOC121211198/LOC107951094/LOC107947398/LOC107959985/LOC107940886/LOC107908724/LOC107915772/LOC107951697/LOC107945657/LOC107899428/LOC107896021/LOC107917863/LOC121220926/LOC107896315/LOC107886925/LOC107886717/LOC107948544/LOC107903807/LOC107913…	92	42	107953863/107929968/107908997/107951094/107908724/107915772/107945657/107899428/121220926/107896315/107886925/107948544/107913527/107917864/107929274/107950692/107932873/107945452/107925496/107930284/107908451/107952288/107905231/107905355/107890127/107942127/107889136/107962104/107948997/107922096/107955235/107899905/107944828/107922074/121216173/107948223/107907023/107901151/107895828/107953269…	50	107887050/107908239/107907832/107949751/107928530/121224156/121220236/107949993/107947686/121211198/107947398/107959985/107940886/107951697/107896021/107917863/107886717/107903807/107922181/107933055/107905348/107894205/107957810/121224620/107929115/107890640/107912636/107896697/121203072/107947330/107910273/107908963/107901248/107889072/107891603/107910846/121225701/121219327/107946958/107902633…
BP	GO:0019693	ribose phosphate metabolic process	88/3964	293/21086	2.02327e-06	4.88389e-05	107953863/107887050/107929968/107949751/107928530/107939234/24679520/107949993/24679551/107908997/107908972/107951094/107947398/107959985/24679527/121218277/107908724/107915772/107951697/107899428/107917863/121220926/107908971/107896315/107886925/107948544/107903807/107913527/107922181/107905348/107957810/107917864/121224620/107929115/107898896/107906994/107958358/107909852/107895952/107949607/10…	LOC107953863/LOC107887050/LOC107929968/LOC107949751/LOC107928530/LOC107939234/atp6/LOC107949993/atp1/LOC107908997/LOC107908972/LOC107951094/LOC107947398/LOC107959985/atp4/LOC121218277/LOC107908724/LOC107915772/LOC107951697/LOC107899428/LOC107917863/LOC121220926/LOC107908971/LOC107896315/LOC107886925/LOC107948544/LOC107903807/LOC107913527/LOC107922181/LOC107905348/LOC107957810/LOC107917864/LOC1212…	88	43	107953863/107929968/24679520/24679551/107908997/107951094/24679527/121218277/107908724/107915772/107899428/121220926/107896315/107886925/107948544/107913527/107917864/107906994/107958358/107909852/107949607/107905355/107926745/107898744/107890127/107917293/107942127/107889136/107948997/107939790/107922096/107922074/121216173/107962982/107948223/107907023/107901151/107895828/107916104/107905056/10…	45	107887050/107949751/107928530/107939234/107949993/107908972/107947398/107959985/107951697/107917863/107908971/107903807/107922181/107905348/107957810/121224620/107929115/107898896/107895952/107912636/107908973/107896559/121215917/107947330/107899005/107908963/107947100/121228191/121224163/107910846/107951225/107950381/107898141/107902633/107894773/107942380/107940219/107935612/107946543/107945533…
BP	GO:0072330	monocarboxylic acid biosynthetic process	78/3964	252/21086	2.15116e-06	4.88389e-05	107953863/107887050/107929968/107907832/107949751/107928530/121224156/121220236/107949993/107947686/107908997/121211198/107951094/107947398/107959985/107940886/107908724/107915772/107951697/107945657/107899428/107917863/121220926/107896315/107886925/107886717/107948544/107903807/107913527/107922181/107905348/107894205/107957810/107917864/107929274/121224620/107929115/107932873/107945452/107925496…	LOC107953863/LOC107887050/LOC107929968/LOC107907832/LOC107949751/LOC107928530/LOC121224156/LOC121220236/LOC107949993/LOC107947686/LOC107908997/LOC121211198/LOC107951094/LOC107947398/LOC107959985/LOC107940886/LOC107908724/LOC107915772/LOC107951697/LOC107945657/LOC107899428/LOC107917863/LOC121220926/LOC107896315/LOC107886925/LOC107886717/LOC107948544/LOC107903807/LOC107913527/LOC107922181/LOC107905…	78	40	107953863/107929968/107908997/107951094/107908724/107915772/107945657/107899428/121220926/107896315/107886925/107948544/107913527/107917864/107929274/107932873/107945452/107925496/107930284/107908451/107952288/107905355/107890127/107942127/107889136/107962104/107948997/107922096/107955235/107899905/107944828/107922074/121216173/107948223/107907023/107901151/107895828/107953269/107905056/107895032	38	107887050/107907832/107949751/107928530/121224156/121220236/107949993/107947686/121211198/107947398/107959985/107940886/107951697/107917863/107886717/107903807/107922181/107905348/107894205/107957810/121224620/107929115/107912636/121203072/107947330/107908963/107889072/107891603/107910846/107946958/107902633/107940219/107935612/107921814/107897788/107938992/107951058/107962806
BP	GO:0009150	purine ribonucleotide metabolic process	83/3964	273/21086	2.29225e-06	4.88389e-05	107953863/107887050/107929968/107949751/107928530/107939234/24679520/107949993/24679551/107908997/107908972/107951094/107947398/107959985/24679527/121218277/107908724/107915772/107951697/107899428/107917863/121220926/107908971/107896315/107886925/107948544/107903807/107913527/107922181/107905348/107957810/107917864/121224620/107929115/107898896/107906994/107958358/107909852/107895952/107949607/10…	LOC107953863/LOC107887050/LOC107929968/LOC107949751/LOC107928530/LOC107939234/atp6/LOC107949993/atp1/LOC107908997/LOC107908972/LOC107951094/LOC107947398/LOC107959985/atp4/LOC121218277/LOC107908724/LOC107915772/LOC107951697/LOC107899428/LOC107917863/LOC121220926/LOC107908971/LOC107896315/LOC107886925/LOC107948544/LOC107903807/LOC107913527/LOC107922181/LOC107905348/LOC107957810/LOC107917864/LOC1212…	83	42	107953863/107929968/24679520/24679551/107908997/107951094/24679527/121218277/107908724/107915772/107899428/121220926/107896315/107886925/107948544/107913527/107917864/107906994/107958358/107909852/107949607/107905355/107926745/107890127/107917293/107942127/107889136/107948997/107939790/107922096/107922074/121216173/107962982/107948223/107907023/107901151/107895828/107916104/107905056/107895032/10…	41	107887050/107949751/107928530/107939234/107949993/107908972/107947398/107959985/107951697/107917863/107908971/107903807/107922181/107905348/107957810/121224620/107929115/107898896/107895952/107912636/107908973/107896559/121215917/107947330/107899005/107908963/121228191/121224163/107910846/107951225/107902633/107942380/107940219/107935612/107946543/107945533/107896351/107892812/107930848/107949788…
BP	GO:0009259	ribonucleotide metabolic process	83/3964	273/21086	2.29225e-06	4.88389e-05	107953863/107887050/107929968/107949751/107928530/107939234/24679520/107949993/24679551/107908997/107908972/107951094/107947398/107959985/24679527/121218277/107908724/107915772/107951697/107899428/107917863/121220926/107908971/107896315/107886925/107948544/107903807/107913527/107922181/107905348/107957810/107917864/121224620/107929115/107898896/107906994/107958358/107909852/107895952/107949607/10…	LOC107953863/LOC107887050/LOC107929968/LOC107949751/LOC107928530/LOC107939234/atp6/LOC107949993/atp1/LOC107908997/LOC107908972/LOC107951094/LOC107947398/LOC107959985/atp4/LOC121218277/LOC107908724/LOC107915772/LOC107951697/LOC107899428/LOC107917863/LOC121220926/LOC107908971/LOC107896315/LOC107886925/LOC107948544/LOC107903807/LOC107913527/LOC107922181/LOC107905348/LOC107957810/LOC107917864/LOC1212…	83	42	107953863/107929968/24679520/24679551/107908997/107951094/24679527/121218277/107908724/107915772/107899428/121220926/107896315/107886925/107948544/107913527/107917864/107906994/107958358/107909852/107949607/107905355/107926745/107890127/107917293/107942127/107889136/107948997/107939790/107922096/107922074/121216173/107962982/107948223/107907023/107901151/107895828/107916104/107905056/107895032/10…	41	107887050/107949751/107928530/107939234/107949993/107908972/107947398/107959985/107951697/107917863/107908971/107903807/107922181/107905348/107957810/121224620/107929115/107898896/107895952/107912636/107908973/107896559/121215917/107947330/107899005/107908963/121228191/121224163/107910846/107951225/107902633/107942380/107940219/107935612/107946543/107945533/107896351/107892812/107930848/107949788…
BP	GO:0009127	purine nucleoside monophosphate biosynthetic process	62/3964	188/21086	2.36409e-06	4.88389e-05	107953863/107887050/107929968/107949751/107928530/24679520/107949993/107908997/107951094/107947398/107959985/24679527/107908724/107915772/107951697/107899428/107917863/121220926/107896315/107886925/107948544/107903807/107913527/107922181/107905348/107957810/107917864/121224620/107929115/107906994/107912636/107905355/107926745/121215917/107890127/107947330/107899005/107942127/107889136/107908963/1…	LOC107953863/LOC107887050/LOC107929968/LOC107949751/LOC107928530/atp6/LOC107949993/LOC107908997/LOC107951094/LOC107947398/LOC107959985/atp4/LOC107908724/LOC107915772/LOC107951697/LOC107899428/LOC107917863/LOC121220926/LOC107896315/LOC107886925/LOC107948544/LOC107903807/LOC107913527/LOC107922181/LOC107905348/LOC107957810/LOC107917864/LOC121224620/LOC107929115/LOC107906994/LOC107912636/LOC107905355…	62	32	107953863/107929968/24679520/107908997/107951094/24679527/107908724/107915772/107899428/121220926/107896315/107886925/107948544/107913527/107917864/107906994/107905355/107926745/107890127/107942127/107889136/107948997/107922096/107922074/121216173/107962982/107948223/107907023/107901151/107895828/107905056/107895032	30	107887050/107949751/107928530/107949993/107947398/107959985/107951697/107917863/107903807/107922181/107905348/107957810/121224620/107929115/107912636/121215917/107947330/107899005/107908963/121228191/107910846/107951225/107902633/107940219/107935612/107946543/107945533/107930848/107949788/107934796
BP	GO:0009156	ribonucleoside monophosphate biosynthetic process	62/3964	188/21086	2.36409e-06	4.88389e-05	107953863/107887050/107929968/107949751/107928530/24679520/107949993/107908997/107951094/107947398/107959985/24679527/107908724/107915772/107951697/107899428/107917863/121220926/107896315/107886925/107948544/107903807/107913527/107922181/107905348/107957810/107917864/121224620/107929115/107906994/107912636/107905355/107926745/121215917/107890127/107947330/107899005/107942127/107889136/107908963/1…	LOC107953863/LOC107887050/LOC107929968/LOC107949751/LOC107928530/atp6/LOC107949993/LOC107908997/LOC107951094/LOC107947398/LOC107959985/atp4/LOC107908724/LOC107915772/LOC107951697/LOC107899428/LOC107917863/LOC121220926/LOC107896315/LOC107886925/LOC107948544/LOC107903807/LOC107913527/LOC107922181/LOC107905348/LOC107957810/LOC107917864/LOC121224620/LOC107929115/LOC107906994/LOC107912636/LOC107905355…	62	32	107953863/107929968/24679520/107908997/107951094/24679527/107908724/107915772/107899428/121220926/107896315/107886925/107948544/107913527/107917864/107906994/107905355/107926745/107890127/107942127/107889136/107948997/107922096/107922074/121216173/107962982/107948223/107907023/107901151/107895828/107905056/107895032	30	107887050/107949751/107928530/107949993/107947398/107959985/107951697/107917863/107903807/107922181/107905348/107957810/121224620/107929115/107912636/121215917/107947330/107899005/107908963/121228191/107910846/107951225/107902633/107940219/107935612/107946543/107945533/107930848/107949788/107934796
BP	GO:0009168	purine ribonucleoside monophosphate biosynthetic process	62/3964	188/21086	2.36409e-06	4.88389e-05	107953863/107887050/107929968/107949751/107928530/24679520/107949993/107908997/107951094/107947398/107959985/24679527/107908724/107915772/107951697/107899428/107917863/121220926/107896315/107886925/107948544/107903807/107913527/107922181/107905348/107957810/107917864/121224620/107929115/107906994/107912636/107905355/107926745/121215917/107890127/107947330/107899005/107942127/107889136/107908963/1…	LOC107953863/LOC107887050/LOC107929968/LOC107949751/LOC107928530/atp6/LOC107949993/LOC107908997/LOC107951094/LOC107947398/LOC107959985/atp4/LOC107908724/LOC107915772/LOC107951697/LOC107899428/LOC107917863/LOC121220926/LOC107896315/LOC107886925/LOC107948544/LOC107903807/LOC107913527/LOC107922181/LOC107905348/LOC107957810/LOC107917864/LOC121224620/LOC107929115/LOC107906994/LOC107912636/LOC107905355…	62	32	107953863/107929968/24679520/107908997/107951094/24679527/107908724/107915772/107899428/121220926/107896315/107886925/107948544/107913527/107917864/107906994/107905355/107926745/107890127/107942127/107889136/107948997/107922096/107922074/121216173/107962982/107948223/107907023/107901151/107895828/107905056/107895032	30	107887050/107949751/107928530/107949993/107947398/107959985/107951697/107917863/107903807/107922181/107905348/107957810/121224620/107929115/107912636/121215917/107947330/107899005/107908963/121228191/107910846/107951225/107902633/107940219/107935612/107946543/107945533/107930848/107949788/107934796
BP	GO:0072522	purine-containing compound biosynthetic process	70/3964	220/21086	2.37325e-06	4.88389e-05	107953863/107887050/107929968/107949751/107928530/24679520/107949993/107908997/107951094/107947398/107959985/24679527/107908724/107915772/107951697/107899428/107917863/121220926/107896315/107886925/107948544/107903807/107913527/107922181/107905348/107957810/107920909/107917864/121224620/107929115/107906994/107895952/107925438/107912636/107945295/107905355/107926745/121215917/107890127/107947330/1…	LOC107953863/LOC107887050/LOC107929968/LOC107949751/LOC107928530/atp6/LOC107949993/LOC107908997/LOC107951094/LOC107947398/LOC107959985/atp4/LOC107908724/LOC107915772/LOC107951697/LOC107899428/LOC107917863/LOC121220926/LOC107896315/LOC107886925/LOC107948544/LOC107903807/LOC107913527/LOC107922181/LOC107905348/LOC107957810/LOC107920909/LOC107917864/LOC121224620/LOC107929115/LOC107906994/LOC107895952…	70	38	107953863/107929968/24679520/107908997/107951094/24679527/107908724/107915772/107899428/121220926/107896315/107886925/107948544/107913527/107920909/107917864/107906994/107925438/107945295/107905355/107926745/107890127/107942127/107889136/107948997/107939790/107922096/107922074/121216173/107962982/107948223/107907023/107927686/107901151/107895828/107905056/107895032/107939287	32	107887050/107949751/107928530/107949993/107947398/107959985/107951697/107917863/107903807/107922181/107905348/107957810/121224620/107929115/107895952/107912636/121215917/107947330/107899005/107908963/121228191/121224163/107910846/107951225/107902633/107940219/107935612/107946543/107945533/107930848/107949788/107934796
BP	GO:0016053	organic acid biosynthetic process	116/3964	415/21086	2.9097e-06	5.68847e-05	107953863/107887050/107929968/107907832/107949751/107928530/121224156/121220236/107949993/107920710/107947686/107908997/107918985/121211198/107951094/107901960/107947398/107959985/107940886/107908724/107915772/107913502/107951697/107895357/107945657/107899428/107917863/121220926/107896315/107886925/107886717/107920180/107948544/107903807/107913527/107922181/107905348/121212403/107894205/107957810…	LOC107953863/LOC107887050/LOC107929968/LOC107907832/LOC107949751/LOC107928530/LOC121224156/LOC121220236/LOC107949993/LOC107920710/LOC107947686/LOC107908997/LOC107918985/LOC121211198/LOC107951094/LOC107901960/LOC107947398/LOC107959985/LOC107940886/LOC107908724/LOC107915772/LOC107913502/LOC107951697/LOC107895357/LOC107945657/LOC107899428/LOC107917863/LOC121220926/LOC107896315/LOC107886925/LOC107886…	116	61	107953863/107929968/107920710/107908997/107951094/107901960/107908724/107915772/107913502/107895357/107945657/107899428/121220926/107896315/107886925/107920180/107948544/107913527/121212403/107896552/107896529/107938752/107917864/107929274/107915649/107932873/107945452/107925496/107930284/107914697/107925243/107908451/107952288/107905355/107929529/107890127/107942127/107889136/107947250/107962104…	55	107887050/107907832/107949751/107928530/121224156/121220236/107949993/107947686/107918985/121211198/107947398/107959985/107940886/107951697/107917863/107886717/107903807/107922181/107905348/107894205/107957810/121224620/107929115/107937302/107913812/107912636/107928211/121209352/121203072/107927171/107927707/107947330/107908963/107889072/121210143/107957386/107891603/107906447/107910846/121222541…
BP	GO:0046394	carboxylic acid biosynthetic process	116/3964	415/21086	2.9097e-06	5.68847e-05	107953863/107887050/107929968/107907832/107949751/107928530/121224156/121220236/107949993/107920710/107947686/107908997/107918985/121211198/107951094/107901960/107947398/107959985/107940886/107908724/107915772/107913502/107951697/107895357/107945657/107899428/107917863/121220926/107896315/107886925/107886717/107920180/107948544/107903807/107913527/107922181/107905348/121212403/107894205/107957810…	LOC107953863/LOC107887050/LOC107929968/LOC107907832/LOC107949751/LOC107928530/LOC121224156/LOC121220236/LOC107949993/LOC107920710/LOC107947686/LOC107908997/LOC107918985/LOC121211198/LOC107951094/LOC107901960/LOC107947398/LOC107959985/LOC107940886/LOC107908724/LOC107915772/LOC107913502/LOC107951697/LOC107895357/LOC107945657/LOC107899428/LOC107917863/LOC121220926/LOC107896315/LOC107886925/LOC107886…	116	61	107953863/107929968/107920710/107908997/107951094/107901960/107908724/107915772/107913502/107895357/107945657/107899428/121220926/107896315/107886925/107920180/107948544/107913527/121212403/107896552/107896529/107938752/107917864/107929274/107915649/107932873/107945452/107925496/107930284/107914697/107925243/107908451/107952288/107905355/107929529/107890127/107942127/107889136/107947250/107962104…	55	107887050/107907832/107949751/107928530/121224156/121220236/107949993/107947686/107918985/121211198/107947398/107959985/107940886/107951697/107917863/107886717/107903807/107922181/107905348/107894205/107957810/121224620/107929115/107937302/107913812/107912636/107928211/121209352/121203072/107927171/107927707/107947330/107908963/107889072/121210143/107957386/107891603/107906447/107910846/121222541…
BP	GO:0034655	nucleobase-containing compound catabolic process	55/3964	164/21086	4.86223e-06	9.20238e-05	107953863/107887050/107929968/107949751/107928530/107949993/107908997/107951094/107947398/107959985/107908724/107915772/107951697/107899428/107917863/121220926/107896315/107886925/107948544/107903807/107913527/107922181/107905348/107921254/107957810/107917864/121224620/107929115/107912636/107954602/107905355/107925268/107890127/107947330/107962843/107942127/107889136/107908963/107933728/107948997…	LOC107953863/LOC107887050/LOC107929968/LOC107949751/LOC107928530/LOC107949993/LOC107908997/LOC107951094/LOC107947398/LOC107959985/LOC107908724/LOC107915772/LOC107951697/LOC107899428/LOC107917863/LOC121220926/LOC107896315/LOC107886925/LOC107948544/LOC107903807/LOC107913527/LOC107922181/LOC107905348/LOC107921254/LOC107957810/LOC107917864/LOC121224620/LOC107929115/LOC107912636/LOC107954602/LOC107905…	55	30	107953863/107929968/107908997/107951094/107908724/107915772/107899428/121220926/107896315/107886925/107948544/107913527/107921254/107917864/107954602/107905355/107890127/107942127/107889136/107933728/107948997/107922096/107922074/121216173/107948223/107907023/107901151/107895828/107905056/107895032	25	107887050/107949751/107928530/107949993/107947398/107959985/107951697/107917863/107903807/107922181/107905348/107957810/121224620/107929115/107912636/107925268/107947330/107962843/107908963/107910846/107902633/107940219/107935612/107907145/107937702
BP	GO:0006164	purine nucleotide biosynthetic process	68/3964	216/21086	4.94245e-06	9.20238e-05	107953863/107887050/107929968/107949751/107928530/24679520/107949993/107908997/107951094/107947398/107959985/24679527/107908724/107915772/107951697/107899428/107917863/121220926/107896315/107886925/107948544/107903807/107913527/107922181/107905348/107957810/107917864/121224620/107929115/107906994/107895952/107912636/107945295/107905355/107926745/121215917/107890127/107947330/107899005/107942127/1…	LOC107953863/LOC107887050/LOC107929968/LOC107949751/LOC107928530/atp6/LOC107949993/LOC107908997/LOC107951094/LOC107947398/LOC107959985/atp4/LOC107908724/LOC107915772/LOC107951697/LOC107899428/LOC107917863/LOC121220926/LOC107896315/LOC107886925/LOC107948544/LOC107903807/LOC107913527/LOC107922181/LOC107905348/LOC107957810/LOC107917864/LOC121224620/LOC107929115/LOC107906994/LOC107895952/LOC107912636…	68	36	107953863/107929968/24679520/107908997/107951094/24679527/107908724/107915772/107899428/121220926/107896315/107886925/107948544/107913527/107917864/107906994/107945295/107905355/107926745/107890127/107942127/107889136/107948997/107939790/107922096/107922074/121216173/107962982/107948223/107907023/107927686/107901151/107895828/107905056/107895032/107939287	32	107887050/107949751/107928530/107949993/107947398/107959985/107951697/107917863/107903807/107922181/107905348/107957810/121224620/107929115/107895952/107912636/121215917/107947330/107899005/107908963/121228191/121224163/107910846/107951225/107902633/107940219/107935612/107946543/107945533/107930848/107949788/107934796
BP	GO:0009124	nucleoside monophosphate biosynthetic process	63/3964	196/21086	5.11827e-06	9.30811e-05	107953863/107887050/107929968/107949751/107928530/24679520/107949993/107908997/107951094/107947398/107959985/24679527/107908724/107915772/107951697/107899428/107917863/121220926/107896315/107886925/107948544/107903807/107913527/107922181/107905348/107957810/107917864/121224620/107929115/107906994/107912636/107905355/107926745/121215917/107890127/107947330/107899005/107942127/107889136/107908963/1…	LOC107953863/LOC107887050/LOC107929968/LOC107949751/LOC107928530/atp6/LOC107949993/LOC107908997/LOC107951094/LOC107947398/LOC107959985/atp4/LOC107908724/LOC107915772/LOC107951697/LOC107899428/LOC107917863/LOC121220926/LOC107896315/LOC107886925/LOC107948544/LOC107903807/LOC107913527/LOC107922181/LOC107905348/LOC107957810/LOC107917864/LOC121224620/LOC107929115/LOC107906994/LOC107912636/LOC107905355…	63	33	107953863/107929968/24679520/107908997/107951094/24679527/107908724/107915772/107899428/121220926/107896315/107886925/107948544/107913527/107917864/107906994/107905355/107926745/107890127/107942127/107889136/107948997/107922096/107922074/121216173/107962982/107948223/107907023/107901151/107895828/107926740/107905056/107895032	30	107887050/107949751/107928530/107949993/107947398/107959985/107951697/107917863/107903807/107922181/107905348/107957810/121224620/107929115/107912636/121215917/107947330/107899005/107908963/121228191/107910846/107951225/107902633/107940219/107935612/107946543/107945533/107930848/107949788/107934796
BP	GO:0009152	purine ribonucleotide biosynthetic process	66/3964	210/21086	7.19164e-06	0.000116826	107953863/107887050/107929968/107949751/107928530/24679520/107949993/107908997/107951094/107947398/107959985/24679527/107908724/107915772/107951697/107899428/107917863/121220926/107896315/107886925/107948544/107903807/107913527/107922181/107905348/107957810/107917864/121224620/107929115/107906994/107895952/107912636/107905355/107926745/121215917/107890127/107947330/107899005/107942127/107889136/1…	LOC107953863/LOC107887050/LOC107929968/LOC107949751/LOC107928530/atp6/LOC107949993/LOC107908997/LOC107951094/LOC107947398/LOC107959985/atp4/LOC107908724/LOC107915772/LOC107951697/LOC107899428/LOC107917863/LOC121220926/LOC107896315/LOC107886925/LOC107948544/LOC107903807/LOC107913527/LOC107922181/LOC107905348/LOC107957810/LOC107917864/LOC121224620/LOC107929115/LOC107906994/LOC107895952/LOC107912636…	66	34	107953863/107929968/24679520/107908997/107951094/24679527/107908724/107915772/107899428/121220926/107896315/107886925/107948544/107913527/107917864/107906994/107905355/107926745/107890127/107942127/107889136/107948997/107939790/107922096/107922074/121216173/107962982/107948223/107907023/107901151/107895828/107905056/107895032/107939287	32	107887050/107949751/107928530/107949993/107947398/107959985/107951697/107917863/107903807/107922181/107905348/107957810/121224620/107929115/107895952/107912636/121215917/107947330/107899005/107908963/121228191/121224163/107910846/107951225/107902633/107940219/107935612/107946543/107945533/107930848/107949788/107934796
BP	GO:0009260	ribonucleotide biosynthetic process	66/3964	210/21086	7.19164e-06	0.000116826	107953863/107887050/107929968/107949751/107928530/24679520/107949993/107908997/107951094/107947398/107959985/24679527/107908724/107915772/107951697/107899428/107917863/121220926/107896315/107886925/107948544/107903807/107913527/107922181/107905348/107957810/107917864/121224620/107929115/107906994/107895952/107912636/107905355/107926745/121215917/107890127/107947330/107899005/107942127/107889136/1…	LOC107953863/LOC107887050/LOC107929968/LOC107949751/LOC107928530/atp6/LOC107949993/LOC107908997/LOC107951094/LOC107947398/LOC107959985/atp4/LOC107908724/LOC107915772/LOC107951697/LOC107899428/LOC107917863/LOC121220926/LOC107896315/LOC107886925/LOC107948544/LOC107903807/LOC107913527/LOC107922181/LOC107905348/LOC107957810/LOC107917864/LOC121224620/LOC107929115/LOC107906994/LOC107895952/LOC107912636…	66	34	107953863/107929968/24679520/107908997/107951094/24679527/107908724/107915772/107899428/121220926/107896315/107886925/107948544/107913527/107917864/107906994/107905355/107926745/107890127/107942127/107889136/107948997/107939790/107922096/107922074/121216173/107962982/107948223/107907023/107901151/107895828/107905056/107895032/107939287	32	107887050/107949751/107928530/107949993/107947398/107959985/107951697/107917863/107903807/107922181/107905348/107957810/121224620/107929115/107895952/107912636/121215917/107947330/107899005/107908963/121228191/121224163/107910846/107951225/107902633/107940219/107935612/107946543/107945533/107930848/107949788/107934796
BP	GO:0046390	ribose phosphate biosynthetic process	66/3964	210/21086	7.19164e-06	0.000116826	107953863/107887050/107929968/107949751/107928530/24679520/107949993/107908997/107951094/107947398/107959985/24679527/107908724/107915772/107951697/107899428/107917863/121220926/107896315/107886925/107948544/107903807/107913527/107922181/107905348/107957810/107917864/121224620/107929115/107906994/107895952/107912636/107905355/107926745/121215917/107890127/107947330/107899005/107942127/107889136/1…	LOC107953863/LOC107887050/LOC107929968/LOC107949751/LOC107928530/atp6/LOC107949993/LOC107908997/LOC107951094/LOC107947398/LOC107959985/atp4/LOC107908724/LOC107915772/LOC107951697/LOC107899428/LOC107917863/LOC121220926/LOC107896315/LOC107886925/LOC107948544/LOC107903807/LOC107913527/LOC107922181/LOC107905348/LOC107957810/LOC107917864/LOC121224620/LOC107929115/LOC107906994/LOC107895952/LOC107912636…	66	34	107953863/107929968/24679520/107908997/107951094/24679527/107908724/107915772/107899428/121220926/107896315/107886925/107948544/107913527/107917864/107906994/107905355/107926745/107890127/107942127/107889136/107948997/107939790/107922096/107922074/121216173/107962982/107948223/107907023/107901151/107895828/107905056/107895032/107939287	32	107887050/107949751/107928530/107949993/107947398/107959985/107951697/107917863/107903807/107922181/107905348/107957810/121224620/107929115/107895952/107912636/121215917/107947330/107899005/107908963/121228191/121224163/107910846/107951225/107902633/107940219/107935612/107946543/107945533/107930848/107949788/107934796
BP	GO:0009142	nucleoside triphosphate biosynthetic process	61/3964	190/21086	7.46972e-06	0.000116826	107953863/107887050/107929968/107949751/107928530/24679520/107949993/107908997/107951094/107947398/107959985/24679527/107908724/107915772/107951697/107899428/107917863/121220926/107896315/107886925/107948544/107903807/107913527/107922181/107905348/107957810/107917864/121224620/107929115/107906994/107895952/107912636/107905355/121215917/107890127/107947330/107899005/107942127/107889136/107908963/1…	LOC107953863/LOC107887050/LOC107929968/LOC107949751/LOC107928530/atp6/LOC107949993/LOC107908997/LOC107951094/LOC107947398/LOC107959985/atp4/LOC107908724/LOC107915772/LOC107951697/LOC107899428/LOC107917863/LOC121220926/LOC107896315/LOC107886925/LOC107948544/LOC107903807/LOC107913527/LOC107922181/LOC107905348/LOC107957810/LOC107917864/LOC121224620/LOC107929115/LOC107906994/LOC107895952/LOC107912636…	61	30	107953863/107929968/24679520/107908997/107951094/24679527/107908724/107915772/107899428/121220926/107896315/107886925/107948544/107913527/107917864/107906994/107905355/107890127/107942127/107889136/107948997/107922096/107922074/121216173/107948223/107907023/107901151/107895828/107905056/107895032	31	107887050/107949751/107928530/107949993/107947398/107959985/107951697/107917863/107903807/107922181/107905348/107957810/121224620/107929115/107895952/107912636/121215917/107947330/107899005/107908963/121228191/107910846/107951225/107902633/107940219/107935612/107946543/107945533/107930848/107949788/107934796
BP	GO:0009145	purine nucleoside triphosphate biosynthetic process	61/3964	190/21086	7.46972e-06	0.000116826	107953863/107887050/107929968/107949751/107928530/24679520/107949993/107908997/107951094/107947398/107959985/24679527/107908724/107915772/107951697/107899428/107917863/121220926/107896315/107886925/107948544/107903807/107913527/107922181/107905348/107957810/107917864/121224620/107929115/107906994/107895952/107912636/107905355/121215917/107890127/107947330/107899005/107942127/107889136/107908963/1…	LOC107953863/LOC107887050/LOC107929968/LOC107949751/LOC107928530/atp6/LOC107949993/LOC107908997/LOC107951094/LOC107947398/LOC107959985/atp4/LOC107908724/LOC107915772/LOC107951697/LOC107899428/LOC107917863/LOC121220926/LOC107896315/LOC107886925/LOC107948544/LOC107903807/LOC107913527/LOC107922181/LOC107905348/LOC107957810/LOC107917864/LOC121224620/LOC107929115/LOC107906994/LOC107895952/LOC107912636…	61	30	107953863/107929968/24679520/107908997/107951094/24679527/107908724/107915772/107899428/121220926/107896315/107886925/107948544/107913527/107917864/107906994/107905355/107890127/107942127/107889136/107948997/107922096/107922074/121216173/107948223/107907023/107901151/107895828/107905056/107895032	31	107887050/107949751/107928530/107949993/107947398/107959985/107951697/107917863/107903807/107922181/107905348/107957810/121224620/107929115/107895952/107912636/121215917/107947330/107899005/107908963/121228191/107910846/107951225/107902633/107940219/107935612/107946543/107945533/107930848/107949788/107934796
BP	GO:0009201	ribonucleoside triphosphate biosynthetic process	61/3964	190/21086	7.46972e-06	0.000116826	107953863/107887050/107929968/107949751/107928530/24679520/107949993/107908997/107951094/107947398/107959985/24679527/107908724/107915772/107951697/107899428/107917863/121220926/107896315/107886925/107948544/107903807/107913527/107922181/107905348/107957810/107917864/121224620/107929115/107906994/107895952/107912636/107905355/121215917/107890127/107947330/107899005/107942127/107889136/107908963/1…	LOC107953863/LOC107887050/LOC107929968/LOC107949751/LOC107928530/atp6/LOC107949993/LOC107908997/LOC107951094/LOC107947398/LOC107959985/atp4/LOC107908724/LOC107915772/LOC107951697/LOC107899428/LOC107917863/LOC121220926/LOC107896315/LOC107886925/LOC107948544/LOC107903807/LOC107913527/LOC107922181/LOC107905348/LOC107957810/LOC107917864/LOC121224620/LOC107929115/LOC107906994/LOC107895952/LOC107912636…	61	30	107953863/107929968/24679520/107908997/107951094/24679527/107908724/107915772/107899428/121220926/107896315/107886925/107948544/107913527/107917864/107906994/107905355/107890127/107942127/107889136/107948997/107922096/107922074/121216173/107948223/107907023/107901151/107895828/107905056/107895032	31	107887050/107949751/107928530/107949993/107947398/107959985/107951697/107917863/107903807/107922181/107905348/107957810/121224620/107929115/107895952/107912636/121215917/107947330/107899005/107908963/121228191/107910846/107951225/107902633/107940219/107935612/107946543/107945533/107930848/107949788/107934796
BP	GO:0009206	purine ribonucleoside triphosphate biosynthetic process	61/3964	190/21086	7.46972e-06	0.000116826	107953863/107887050/107929968/107949751/107928530/24679520/107949993/107908997/107951094/107947398/107959985/24679527/107908724/107915772/107951697/107899428/107917863/121220926/107896315/107886925/107948544/107903807/107913527/107922181/107905348/107957810/107917864/121224620/107929115/107906994/107895952/107912636/107905355/121215917/107890127/107947330/107899005/107942127/107889136/107908963/1…	LOC107953863/LOC107887050/LOC107929968/LOC107949751/LOC107928530/atp6/LOC107949993/LOC107908997/LOC107951094/LOC107947398/LOC107959985/atp4/LOC107908724/LOC107915772/LOC107951697/LOC107899428/LOC107917863/LOC121220926/LOC107896315/LOC107886925/LOC107948544/LOC107903807/LOC107913527/LOC107922181/LOC107905348/LOC107957810/LOC107917864/LOC121224620/LOC107929115/LOC107906994/LOC107895952/LOC107912636…	61	30	107953863/107929968/24679520/107908997/107951094/24679527/107908724/107915772/107899428/121220926/107896315/107886925/107948544/107913527/107917864/107906994/107905355/107890127/107942127/107889136/107948997/107922096/107922074/121216173/107948223/107907023/107901151/107895828/107905056/107895032	31	107887050/107949751/107928530/107949993/107947398/107959985/107951697/107917863/107903807/107922181/107905348/107957810/121224620/107929115/107895952/107912636/121215917/107947330/107899005/107908963/121228191/107910846/107951225/107902633/107940219/107935612/107946543/107945533/107930848/107949788/107934796
BP	GO:0009108	coenzyme biosynthetic process	65/3964	207/21086	8.67497e-06	0.000133016	107953863/107887050/107929968/107949751/107928530/107949993/107959267/107908997/107951094/107947398/107959985/107906730/107948587/107908724/107915772/107951697/107899428/107899534/107917863/121220926/107896315/107886925/107948544/107903807/107913527/107922181/107905348/107957810/107917864/121224620/107929115/107912636/107905355/107890127/107947330/107942127/107889136/107941089/107908963/107912289…	LOC107953863/LOC107887050/LOC107929968/LOC107949751/LOC107928530/LOC107949993/LOC107959267/LOC107908997/LOC107951094/LOC107947398/LOC107959985/LOC107906730/LOC107948587/LOC107908724/LOC107915772/LOC107951697/LOC107899428/LOC107899534/LOC107917863/LOC121220926/LOC107896315/LOC107886925/LOC107948544/LOC107903807/LOC107913527/LOC107922181/LOC107905348/LOC107957810/LOC107917864/LOC121224620/LOC107929…	65	37	107953863/107929968/107959267/107908997/107951094/107906730/107948587/107908724/107915772/107899428/107899534/121220926/107896315/107886925/107948544/107913527/107917864/107905355/107890127/107942127/107889136/107948997/107939790/107891417/107922096/107955235/107899905/121203067/107922074/121216173/107948223/107907023/107901151/107895828/107905056/107895032/107939287	28	107887050/107949751/107928530/107949993/107947398/107959985/107951697/107917863/107903807/107922181/107905348/107957810/121224620/107929115/107912636/107947330/107941089/107908963/107912289/121224163/107910846/107922739/107902633/107940219/107899476/107935612/107910146/107911137
BP	GO:0051188	cofactor biosynthetic process	75/3964	249/21086	9.93325e-06	0.000149381	107953863/107887050/107929968/107949751/107897850/107928530/107949993/107959267/107908997/107951094/107947398/107959985/107906730/107948587/107908724/107915772/107951697/107899428/107899534/107917863/121220926/107896315/107886925/107912651/107948544/107903807/107913527/107922181/107905348/107957810/107917864/121224620/107929115/107909852/107912636/107905355/107890127/107947330/107942127/107889136…	LOC107953863/LOC107887050/LOC107929968/LOC107949751/LOC107897850/LOC107928530/LOC107949993/LOC107959267/LOC107908997/LOC107951094/LOC107947398/LOC107959985/LOC107906730/LOC107948587/LOC107908724/LOC107915772/LOC107951697/LOC107899428/LOC107899534/LOC107917863/LOC121220926/LOC107896315/LOC107886925/LOC107912651/LOC107948544/LOC107903807/LOC107913527/LOC107922181/LOC107905348/LOC107957810/LOC107917…	75	47	107953863/107929968/107897850/107959267/107908997/107951094/107906730/107948587/107908724/107915772/107899428/107899534/121220926/107896315/107886925/107912651/107948544/107913527/107917864/107909852/107905355/107890127/107942127/107889136/107948997/107939790/107891417/107922096/107955235/107899905/121203067/107920309/107922074/121216173/107890717/107948223/107895159/107907023/107901151/107895828…	28	107887050/107949751/107928530/107949993/107947398/107959985/107951697/107917863/107903807/107922181/107905348/107957810/121224620/107929115/107912636/107947330/107941089/107908963/107912289/121224163/107910846/107922739/107902633/107940219/107899476/107935612/107910146/107911137
BP	GO:0046034	ATP metabolic process	64/3964	204/21086	1.04642e-05	0.000154397	107953863/107887050/107929968/107949751/107928530/24679520/107949993/24679551/107908997/107951094/107947398/107959985/24679527/121218277/107908724/107915772/107951697/107899428/107917863/121220926/107896315/107886925/107948544/107903807/107913527/107922181/107905348/107957810/107917864/121224620/107929115/107906994/107912636/107905355/121215917/107890127/107947330/107899005/107942127/107889136/10…	LOC107953863/LOC107887050/LOC107929968/LOC107949751/LOC107928530/atp6/LOC107949993/atp1/LOC107908997/LOC107951094/LOC107947398/LOC107959985/atp4/LOC121218277/LOC107908724/LOC107915772/LOC107951697/LOC107899428/LOC107917863/LOC121220926/LOC107896315/LOC107886925/LOC107948544/LOC107903807/LOC107913527/LOC107922181/LOC107905348/LOC107957810/LOC107917864/LOC121224620/LOC107929115/LOC107906994/LOC1079…	64	32	107953863/107929968/24679520/24679551/107908997/107951094/24679527/121218277/107908724/107915772/107899428/121220926/107896315/107886925/107948544/107913527/107917864/107906994/107905355/107890127/107942127/107889136/107948997/107922096/107922074/121216173/107948223/107907023/107901151/107895828/107905056/107895032	32	107887050/107949751/107928530/107949993/107947398/107959985/107951697/107917863/107903807/107922181/107905348/107957810/121224620/107929115/107912636/121215917/107947330/107899005/107908963/121228191/107910846/107951225/107902633/107940219/107935612/107946543/107945533/107896351/107892812/107930848/107949788/107934796
BP	GO:0055086	nucleobase-containing small molecule metabolic process	114/3964	417/21086	1.07495e-05	0.000155669	107953863/107887050/107929968/107949751/107928530/107939234/24679520/107949993/24679551/107932960/107908997/107908972/107951094/107947398/107959985/24679527/121218277/107908724/107915772/107951697/107899428/107917863/121220926/107908971/107896315/107886925/107948544/107903807/107913527/107922181/107905348/107957810/107920909/107917864/121224620/107929115/107962922/107898896/107953843/107906994/10…	LOC107953863/LOC107887050/LOC107929968/LOC107949751/LOC107928530/LOC107939234/atp6/LOC107949993/atp1/LOC107932960/LOC107908997/LOC107908972/LOC107951094/LOC107947398/LOC107959985/atp4/LOC121218277/LOC107908724/LOC107915772/LOC107951697/LOC107899428/LOC107917863/LOC121220926/LOC107908971/LOC107896315/LOC107886925/LOC107948544/LOC107903807/LOC107913527/LOC107922181/LOC107905348/LOC107957810/LOC1079…	114	59	107953863/107929968/24679520/24679551/107932960/107908997/107951094/24679527/121218277/107908724/107915772/107899428/121220926/107896315/107886925/107948544/107913527/107920909/107917864/107962922/107906994/107958358/107909852/107925438/107949607/107945295/107905355/107926745/107898744/121229339/107890127/107917293/107942127/107889136/107930791/107957643/107922307/107948997/107939790/107891417/10…	55	107887050/107949751/107928530/107939234/107949993/107908972/107947398/107959985/107951697/107917863/107908971/107903807/107922181/107905348/107957810/121224620/107929115/107898896/107953843/107895952/107912636/107908973/107896559/121215917/107947330/107962843/107899005/107908963/107947100/121228191/121224163/107910846/107959665/107951225/107900520/107950381/107898141/107902633/107914143/107959722…
BP	GO:0009126	purine nucleoside monophosphate metabolic process	66/3964	214/21086	1.42915e-05	0.000196069	107953863/107887050/107929968/107949751/107928530/24679520/107949993/24679551/107908997/107951094/107947398/107959985/24679527/121218277/107908724/107915772/107951697/107899428/107917863/121220926/107896315/107886925/107948544/107903807/107913527/107922181/107905348/107957810/107917864/121224620/107929115/107906994/107912636/107905355/107926745/121215917/107890127/107947330/107899005/107942127/10…	LOC107953863/LOC107887050/LOC107929968/LOC107949751/LOC107928530/atp6/LOC107949993/atp1/LOC107908997/LOC107951094/LOC107947398/LOC107959985/atp4/LOC121218277/LOC107908724/LOC107915772/LOC107951697/LOC107899428/LOC107917863/LOC121220926/LOC107896315/LOC107886925/LOC107948544/LOC107903807/LOC107913527/LOC107922181/LOC107905348/LOC107957810/LOC107917864/LOC121224620/LOC107929115/LOC107906994/LOC1079…	66	34	107953863/107929968/24679520/24679551/107908997/107951094/24679527/121218277/107908724/107915772/107899428/121220926/107896315/107886925/107948544/107913527/107917864/107906994/107905355/107926745/107890127/107942127/107889136/107948997/107922096/107922074/121216173/107962982/107948223/107907023/107901151/107895828/107905056/107895032	32	107887050/107949751/107928530/107949993/107947398/107959985/107951697/107917863/107903807/107922181/107905348/107957810/121224620/107929115/107912636/121215917/107947330/107899005/107908963/121228191/107910846/107951225/107902633/107940219/107935612/107946543/107945533/107896351/107892812/107930848/107949788/107934796
BP	GO:0009161	ribonucleoside monophosphate metabolic process	66/3964	214/21086	1.42915e-05	0.000196069	107953863/107887050/107929968/107949751/107928530/24679520/107949993/24679551/107908997/107951094/107947398/107959985/24679527/121218277/107908724/107915772/107951697/107899428/107917863/121220926/107896315/107886925/107948544/107903807/107913527/107922181/107905348/107957810/107917864/121224620/107929115/107906994/107912636/107905355/107926745/121215917/107890127/107947330/107899005/107942127/10…	LOC107953863/LOC107887050/LOC107929968/LOC107949751/LOC107928530/atp6/LOC107949993/atp1/LOC107908997/LOC107951094/LOC107947398/LOC107959985/atp4/LOC121218277/LOC107908724/LOC107915772/LOC107951697/LOC107899428/LOC107917863/LOC121220926/LOC107896315/LOC107886925/LOC107948544/LOC107903807/LOC107913527/LOC107922181/LOC107905348/LOC107957810/LOC107917864/LOC121224620/LOC107929115/LOC107906994/LOC1079…	66	34	107953863/107929968/24679520/24679551/107908997/107951094/24679527/121218277/107908724/107915772/107899428/121220926/107896315/107886925/107948544/107913527/107917864/107906994/107905355/107926745/107890127/107942127/107889136/107948997/107922096/107922074/121216173/107962982/107948223/107907023/107901151/107895828/107905056/107895032	32	107887050/107949751/107928530/107949993/107947398/107959985/107951697/107917863/107903807/107922181/107905348/107957810/121224620/107929115/107912636/121215917/107947330/107899005/107908963/121228191/107910846/107951225/107902633/107940219/107935612/107946543/107945533/107896351/107892812/107930848/107949788/107934796
BP	GO:0009167	purine ribonucleoside monophosphate metabolic process	66/3964	214/21086	1.42915e-05	0.000196069	107953863/107887050/107929968/107949751/107928530/24679520/107949993/24679551/107908997/107951094/107947398/107959985/24679527/121218277/107908724/107915772/107951697/107899428/107917863/121220926/107896315/107886925/107948544/107903807/107913527/107922181/107905348/107957810/107917864/121224620/107929115/107906994/107912636/107905355/107926745/121215917/107890127/107947330/107899005/107942127/10…	LOC107953863/LOC107887050/LOC107929968/LOC107949751/LOC107928530/atp6/LOC107949993/atp1/LOC107908997/LOC107951094/LOC107947398/LOC107959985/atp4/LOC121218277/LOC107908724/LOC107915772/LOC107951697/LOC107899428/LOC107917863/LOC121220926/LOC107896315/LOC107886925/LOC107948544/LOC107903807/LOC107913527/LOC107922181/LOC107905348/LOC107957810/LOC107917864/LOC121224620/LOC107929115/LOC107906994/LOC1079…	66	34	107953863/107929968/24679520/24679551/107908997/107951094/24679527/121218277/107908724/107915772/107899428/121220926/107896315/107886925/107948544/107913527/107917864/107906994/107905355/107926745/107890127/107942127/107889136/107948997/107922096/107922074/121216173/107962982/107948223/107907023/107901151/107895828/107905056/107895032	32	107887050/107949751/107928530/107949993/107947398/107959985/107951697/107917863/107903807/107922181/107905348/107957810/121224620/107929115/107912636/121215917/107947330/107899005/107908963/121228191/107910846/107951225/107902633/107940219/107935612/107946543/107945533/107896351/107892812/107930848/107949788/107934796
BP	GO:0009144	purine nucleoside triphosphate metabolic process	68/3964	223/21086	1.61834e-05	0.000210924	107953863/107887050/107929968/107949751/107928530/24679520/107949993/24679551/107908997/107951094/107947398/107959985/24679527/121218277/107908724/107915772/107951697/107899428/107917863/121220926/107896315/107886925/107948544/107903807/107913527/107922181/107905348/107957810/107917864/121224620/107929115/107906994/107909852/107895952/107912636/107905355/121215917/107890127/107947330/107899005/10…	LOC107953863/LOC107887050/LOC107929968/LOC107949751/LOC107928530/atp6/LOC107949993/atp1/LOC107908997/LOC107951094/LOC107947398/LOC107959985/atp4/LOC121218277/LOC107908724/LOC107915772/LOC107951697/LOC107899428/LOC107917863/LOC121220926/LOC107896315/LOC107886925/LOC107948544/LOC107903807/LOC107913527/LOC107922181/LOC107905348/LOC107957810/LOC107917864/LOC121224620/LOC107929115/LOC107906994/LOC1079…	68	35	107953863/107929968/24679520/24679551/107908997/107951094/24679527/121218277/107908724/107915772/107899428/121220926/107896315/107886925/107948544/107913527/107917864/107906994/107909852/107905355/107890127/107942127/107889136/107948997/107922096/107922074/121216173/107948223/107907023/107901151/107895828/107916104/107905056/107895032/107920815	33	107887050/107949751/107928530/107949993/107947398/107959985/107951697/107917863/107903807/107922181/107905348/107957810/121224620/107929115/107895952/107912636/121215917/107947330/107899005/107908963/121228191/107910846/107951225/107902633/107940219/107935612/107946543/107945533/107896351/107892812/107930848/107949788/107934796
BP	GO:0009199	ribonucleoside triphosphate metabolic process	68/3964	223/21086	1.61834e-05	0.000210924	107953863/107887050/107929968/107949751/107928530/24679520/107949993/24679551/107908997/107951094/107947398/107959985/24679527/121218277/107908724/107915772/107951697/107899428/107917863/121220926/107896315/107886925/107948544/107903807/107913527/107922181/107905348/107957810/107917864/121224620/107929115/107906994/107909852/107895952/107912636/107905355/121215917/107890127/107947330/107899005/10…	LOC107953863/LOC107887050/LOC107929968/LOC107949751/LOC107928530/atp6/LOC107949993/atp1/LOC107908997/LOC107951094/LOC107947398/LOC107959985/atp4/LOC121218277/LOC107908724/LOC107915772/LOC107951697/LOC107899428/LOC107917863/LOC121220926/LOC107896315/LOC107886925/LOC107948544/LOC107903807/LOC107913527/LOC107922181/LOC107905348/LOC107957810/LOC107917864/LOC121224620/LOC107929115/LOC107906994/LOC1079…	68	35	107953863/107929968/24679520/24679551/107908997/107951094/24679527/121218277/107908724/107915772/107899428/121220926/107896315/107886925/107948544/107913527/107917864/107906994/107909852/107905355/107890127/107942127/107889136/107948997/107922096/107922074/121216173/107948223/107907023/107901151/107895828/107916104/107905056/107895032/107920815	33	107887050/107949751/107928530/107949993/107947398/107959985/107951697/107917863/107903807/107922181/107905348/107957810/121224620/107929115/107895952/107912636/121215917/107947330/107899005/107908963/121228191/107910846/107951225/107902633/107940219/107935612/107946543/107945533/107896351/107892812/107930848/107949788/107934796
BP	GO:0009205	purine ribonucleoside triphosphate metabolic process	68/3964	223/21086	1.61834e-05	0.000210924	107953863/107887050/107929968/107949751/107928530/24679520/107949993/24679551/107908997/107951094/107947398/107959985/24679527/121218277/107908724/107915772/107951697/107899428/107917863/121220926/107896315/107886925/107948544/107903807/107913527/107922181/107905348/107957810/107917864/121224620/107929115/107906994/107909852/107895952/107912636/107905355/121215917/107890127/107947330/107899005/10…	LOC107953863/LOC107887050/LOC107929968/LOC107949751/LOC107928530/atp6/LOC107949993/atp1/LOC107908997/LOC107951094/LOC107947398/LOC107959985/atp4/LOC121218277/LOC107908724/LOC107915772/LOC107951697/LOC107899428/LOC107917863/LOC121220926/LOC107896315/LOC107886925/LOC107948544/LOC107903807/LOC107913527/LOC107922181/LOC107905348/LOC107957810/LOC107917864/LOC121224620/LOC107929115/LOC107906994/LOC1079…	68	35	107953863/107929968/24679520/24679551/107908997/107951094/24679527/121218277/107908724/107915772/107899428/121220926/107896315/107886925/107948544/107913527/107917864/107906994/107909852/107905355/107890127/107942127/107889136/107948997/107922096/107922074/121216173/107948223/107907023/107901151/107895828/107916104/107905056/107895032/107920815	33	107887050/107949751/107928530/107949993/107947398/107959985/107951697/107917863/107903807/107922181/107905348/107957810/121224620/107929115/107895952/107912636/121215917/107947330/107899005/107908963/121228191/107910846/107951225/107902633/107940219/107935612/107946543/107945533/107896351/107892812/107930848/107949788/107934796
BP	GO:0009141	nucleoside triphosphate metabolic process	68/3964	225/21086	2.2313e-05	0.000286046	107953863/107887050/107929968/107949751/107928530/24679520/107949993/24679551/107908997/107951094/107947398/107959985/24679527/121218277/107908724/107915772/107951697/107899428/107917863/121220926/107896315/107886925/107948544/107903807/107913527/107922181/107905348/107957810/107917864/121224620/107929115/107906994/107909852/107895952/107912636/107905355/121215917/107890127/107947330/107899005/10…	LOC107953863/LOC107887050/LOC107929968/LOC107949751/LOC107928530/atp6/LOC107949993/atp1/LOC107908997/LOC107951094/LOC107947398/LOC107959985/atp4/LOC121218277/LOC107908724/LOC107915772/LOC107951697/LOC107899428/LOC107917863/LOC121220926/LOC107896315/LOC107886925/LOC107948544/LOC107903807/LOC107913527/LOC107922181/LOC107905348/LOC107957810/LOC107917864/LOC121224620/LOC107929115/LOC107906994/LOC1079…	68	35	107953863/107929968/24679520/24679551/107908997/107951094/24679527/121218277/107908724/107915772/107899428/121220926/107896315/107886925/107948544/107913527/107917864/107906994/107909852/107905355/107890127/107942127/107889136/107948997/107922096/107922074/121216173/107948223/107907023/107901151/107895828/107916104/107905056/107895032/107920815	33	107887050/107949751/107928530/107949993/107947398/107959985/107951697/107917863/107903807/107922181/107905348/107957810/121224620/107929115/107895952/107912636/121215917/107947330/107899005/107908963/121228191/107910846/107951225/107902633/107940219/107935612/107946543/107945533/107896351/107892812/107930848/107949788/107934796
BP	GO:0019439	aromatic compound catabolic process	59/3964	189/21086	2.6724e-05	0.000332782	107953863/107887050/107929968/107949751/107928530/107949993/107908997/107951094/107947398/107959985/107908724/107915772/107951697/107899428/107917863/121220926/107896315/107903293/107886925/107948544/107903807/107913527/107922181/107905348/107921254/107957810/107917864/121224620/107929115/107931614/107912636/107954602/107905355/107925268/107890127/107947330/107962843/107942127/107889136/107908963…	LOC107953863/LOC107887050/LOC107929968/LOC107949751/LOC107928530/LOC107949993/LOC107908997/LOC107951094/LOC107947398/LOC107959985/LOC107908724/LOC107915772/LOC107951697/LOC107899428/LOC107917863/LOC121220926/LOC107896315/LOC107903293/LOC107886925/LOC107948544/LOC107903807/LOC107913527/LOC107922181/LOC107905348/LOC107921254/LOC107957810/LOC107917864/LOC121224620/LOC107929115/LOC107931614/LOC107912…	59	32	107953863/107929968/107908997/107951094/107908724/107915772/107899428/121220926/107896315/107886925/107948544/107913527/107921254/107917864/107954602/107905355/107890127/107942127/107889136/107933728/107948997/107922096/107951084/107922074/121216173/107892700/107948223/107907023/107901151/107895828/107905056/107895032	27	107887050/107949751/107928530/107949993/107947398/107959985/107951697/107917863/107903293/107903807/107922181/107905348/107957810/121224620/107929115/107931614/107912636/107925268/107947330/107962843/107908963/107910846/107902633/107940219/107935612/107907145/107937702
BP	GO:0009123	nucleoside monophosphate metabolic process	67/3964	222/21086	2.68098e-05	0.000332782	107953863/107887050/107929968/107949751/107928530/24679520/107949993/24679551/107908997/107951094/107947398/107959985/24679527/121218277/107908724/107915772/107951697/107899428/107917863/121220926/107896315/107886925/107948544/107903807/107913527/107922181/107905348/107957810/107917864/121224620/107929115/107906994/107912636/107905355/107926745/121215917/107890127/107947330/107899005/107942127/10…	LOC107953863/LOC107887050/LOC107929968/LOC107949751/LOC107928530/atp6/LOC107949993/atp1/LOC107908997/LOC107951094/LOC107947398/LOC107959985/atp4/LOC121218277/LOC107908724/LOC107915772/LOC107951697/LOC107899428/LOC107917863/LOC121220926/LOC107896315/LOC107886925/LOC107948544/LOC107903807/LOC107913527/LOC107922181/LOC107905348/LOC107957810/LOC107917864/LOC121224620/LOC107929115/LOC107906994/LOC1079…	67	35	107953863/107929968/24679520/24679551/107908997/107951094/24679527/121218277/107908724/107915772/107899428/121220926/107896315/107886925/107948544/107913527/107917864/107906994/107905355/107926745/107890127/107942127/107889136/107948997/107922096/107922074/121216173/107962982/107948223/107907023/107901151/107895828/107926740/107905056/107895032	32	107887050/107949751/107928530/107949993/107947398/107959985/107951697/107917863/107903807/107922181/107905348/107957810/121224620/107929115/107912636/121215917/107947330/107899005/107908963/121228191/107910846/107951225/107902633/107940219/107935612/107946543/107945533/107896351/107892812/107930848/107949788/107934796
BP	GO:0051186	cofactor metabolic process	92/3964	331/21086	3.72401e-05	0.000455028	107953863/107887050/107929968/107949751/107897850/107928530/107939234/107949993/107959267/107908997/107908972/107951094/107947398/107959985/107906730/107948587/107908724/107915772/107951697/107899428/107899534/107917863/121220926/107908971/107896315/107903293/107886925/107912651/107948544/107903807/107913527/107922181/107905348/107957810/107917864/121224620/107929115/107898896/107909852/107912636…	LOC107953863/LOC107887050/LOC107929968/LOC107949751/LOC107897850/LOC107928530/LOC107939234/LOC107949993/LOC107959267/LOC107908997/LOC107908972/LOC107951094/LOC107947398/LOC107959985/LOC107906730/LOC107948587/LOC107908724/LOC107915772/LOC107951697/LOC107899428/LOC107899534/LOC107917863/LOC121220926/LOC107908971/LOC107896315/LOC107903293/LOC107886925/LOC107912651/LOC107948544/LOC107903807/LOC107913…	92	51	107953863/107929968/107897850/107959267/107908997/107951094/107906730/107948587/107908724/107915772/107899428/107899534/121220926/107896315/107886925/107912651/107948544/107913527/107917864/107909852/107921273/107905355/107898744/107890127/107942127/107889136/107918176/107948997/107939790/107922725/107891417/107922096/107955235/107899905/121203067/107920309/107922074/121216173/107890717/107948223…	41	107887050/107949751/107928530/107939234/107949993/107908972/107947398/107959985/107951697/107917863/107908971/107903293/107903807/107922181/107905348/107957810/121224620/107929115/107898896/107912636/107908973/107947330/107941089/107908963/107912289/107907354/107947100/121224163/107907499/107910846/107950381/107898141/107922739/107902633/107894773/107942380/107940219/107899476/107935612/107910146…
BP	GO:0046700	heterocycle catabolic process	56/3964	182/21086	6.58442e-05	0.000792156	107953863/107887050/107929968/107949751/107928530/107949993/107908997/107951094/107947398/107959985/107908724/107915772/107951697/107899428/107917863/121220926/107896315/107903293/107886925/107948544/107903807/107913527/107922181/107905348/107921254/107957810/107917864/121224620/107929115/107912636/107954602/107905355/107925268/107890127/107947330/107962843/107942127/107889136/107908963/107933728…	LOC107953863/LOC107887050/LOC107929968/LOC107949751/LOC107928530/LOC107949993/LOC107908997/LOC107951094/LOC107947398/LOC107959985/LOC107908724/LOC107915772/LOC107951697/LOC107899428/LOC107917863/LOC121220926/LOC107896315/LOC107903293/LOC107886925/LOC107948544/LOC107903807/LOC107913527/LOC107922181/LOC107905348/LOC107921254/LOC107957810/LOC107917864/LOC121224620/LOC107929115/LOC107912636/LOC107954…	56	30	107953863/107929968/107908997/107951094/107908724/107915772/107899428/121220926/107896315/107886925/107948544/107913527/107921254/107917864/107954602/107905355/107890127/107942127/107889136/107933728/107948997/107922096/107922074/121216173/107948223/107907023/107901151/107895828/107905056/107895032	26	107887050/107949751/107928530/107949993/107947398/107959985/107951697/107917863/107903293/107903807/107922181/107905348/107957810/121224620/107929115/107912636/107925268/107947330/107962843/107908963/107910846/107902633/107940219/107935612/107907145/107937702
BP	GO:0044270	cellular nitrogen compound catabolic process	56/3964	184/21086	9.15491e-05	0.00106853	107953863/107887050/107929968/107949751/107928530/107949993/107908997/107951094/107947398/107959985/107908724/107915772/107951697/107899428/107917863/121220926/107896315/107903293/107886925/107948544/107903807/107913527/107922181/107905348/107921254/107957810/107917864/121224620/107929115/107912636/107954602/107905355/107925268/107890127/107947330/107962843/107942127/107889136/107908963/107933728…	LOC107953863/LOC107887050/LOC107929968/LOC107949751/LOC107928530/LOC107949993/LOC107908997/LOC107951094/LOC107947398/LOC107959985/LOC107908724/LOC107915772/LOC107951697/LOC107899428/LOC107917863/LOC121220926/LOC107896315/LOC107903293/LOC107886925/LOC107948544/LOC107903807/LOC107913527/LOC107922181/LOC107905348/LOC107921254/LOC107957810/LOC107917864/LOC121224620/LOC107929115/LOC107912636/LOC107954…	56	30	107953863/107929968/107908997/107951094/107908724/107915772/107899428/121220926/107896315/107886925/107948544/107913527/107921254/107917864/107954602/107905355/107890127/107942127/107889136/107933728/107948997/107922096/107922074/121216173/107948223/107907023/107901151/107895828/107905056/107895032	26	107887050/107949751/107928530/107949993/107947398/107959985/107951697/107917863/107903293/107903807/107922181/107905348/107957810/121224620/107929115/107912636/107925268/107947330/107962843/107908963/107910846/107902633/107940219/107935612/107907145/107937702
BP	GO:1901361	organic cyclic compound catabolic process	56/3964	184/21086	9.15491e-05	0.00106853	107953863/107887050/107929968/107949751/107928530/107949993/107908997/107951094/107947398/107959985/107908724/107915772/107951697/107899428/107917863/121220926/107896315/107903293/107886925/107948544/107903807/107913527/107922181/107905348/107921254/107957810/107917864/121224620/107929115/107912636/107954602/107905355/107925268/107890127/107947330/107962843/107942127/107889136/107908963/107933728…	LOC107953863/LOC107887050/LOC107929968/LOC107949751/LOC107928530/LOC107949993/LOC107908997/LOC107951094/LOC107947398/LOC107959985/LOC107908724/LOC107915772/LOC107951697/LOC107899428/LOC107917863/LOC121220926/LOC107896315/LOC107903293/LOC107886925/LOC107948544/LOC107903807/LOC107913527/LOC107922181/LOC107905348/LOC107921254/LOC107957810/LOC107917864/LOC121224620/LOC107929115/LOC107912636/LOC107954…	56	30	107953863/107929968/107908997/107951094/107908724/107915772/107899428/121220926/107896315/107886925/107948544/107913527/107921254/107917864/107954602/107905355/107890127/107942127/107889136/107933728/107948997/107922096/107922074/121216173/107948223/107907023/107901151/107895828/107905056/107895032	26	107887050/107949751/107928530/107949993/107947398/107959985/107951697/107917863/107903293/107903807/107922181/107905348/107957810/121224620/107929115/107912636/107925268/107947330/107962843/107908963/107910846/107902633/107940219/107935612/107907145/107937702
BP	GO:0006753	nucleoside phosphate metabolic process	96/3964	363/21086	0.00019308	0.00222042	107953863/107887050/107929968/107949751/107928530/107939234/24679520/107949993/24679551/107908997/107908972/107951094/107947398/107959985/24679527/121218277/107908724/107915772/107951697/107899428/107917863/121220926/107908971/107896315/107886925/107948544/107903807/107913527/107922181/107905348/107957810/107917864/121224620/107929115/107898896/107906994/107958358/107909852/107895952/107949607/10…	LOC107953863/LOC107887050/LOC107929968/LOC107949751/LOC107928530/LOC107939234/atp6/LOC107949993/atp1/LOC107908997/LOC107908972/LOC107951094/LOC107947398/LOC107959985/atp4/LOC121218277/LOC107908724/LOC107915772/LOC107951697/LOC107899428/LOC107917863/LOC121220926/LOC107908971/LOC107896315/LOC107886925/LOC107948544/LOC107903807/LOC107913527/LOC107922181/LOC107905348/LOC107957810/LOC107917864/LOC1212…	96	48	107953863/107929968/24679520/24679551/107908997/107951094/24679527/121218277/107908724/107915772/107899428/121220926/107896315/107886925/107948544/107913527/107917864/107906994/107958358/107909852/107949607/107945295/107905355/107926745/107898744/107890127/107917293/107942127/107889136/107922307/107948997/107939790/107891417/107922096/107922074/121216173/107962982/107948223/107907023/107927686/10…	48	107887050/107949751/107928530/107939234/107949993/107908972/107947398/107959985/107951697/107917863/107908971/107903807/107922181/107905348/107957810/121224620/107929115/107898896/107895952/107912636/107908973/107896559/121215917/107947330/107962843/107899005/107908963/107947100/121228191/121224163/107910846/107951225/107950381/107898141/107902633/107914143/107894773/107942380/107940219/107935612…
BP	GO:0017144	drug metabolic process	95/3964	360/21086	0.000225685	0.00255777	107953863/107887050/107929968/107949751/107928530/24679520/107949993/24679551/107950290/107959267/107908997/107951094/107901960/107947398/107959985/107906730/107948587/24679527/121218277/107908724/107915772/107951697/107899428/107899534/107917863/121220926/107896315/107886925/107890558/107938209/107948544/107903807/107913527/107922181/121203506/107905348/107957810/107917864/121224620/107929115/10…	LOC107953863/LOC107887050/LOC107929968/LOC107949751/LOC107928530/atp6/LOC107949993/atp1/LOC107950290/LOC107959267/LOC107908997/LOC107951094/LOC107901960/LOC107947398/LOC107959985/LOC107906730/LOC107948587/atp4/LOC121218277/LOC107908724/LOC107915772/LOC107951697/LOC107899428/LOC107899534/LOC107917863/LOC121220926/LOC107896315/LOC107886925/LOC107890558/LOC107938209/LOC107948544/LOC107903807/LOC1079…	95	43	107953863/107929968/24679520/24679551/107950290/107959267/107908997/107951094/107901960/107906730/107948587/24679527/121218277/107908724/107915772/107899428/107899534/121220926/107896315/107886925/107890558/107948544/107913527/121203506/107917864/107906994/107951481/107905355/107934792/107890127/107942127/107889136/107948997/107922096/107922074/121216173/107948223/107907023/107901151/107895828/10…	52	107887050/107949751/107928530/107949993/107947398/107959985/107951697/107917863/107938209/107903807/107922181/107905348/107957810/121224620/107929115/107896799/107912636/121209352/121215917/107927171/107947330/107899005/107941089/107908963/107912289/121228191/107910846/107890560/107951225/107915834/107922739/107902633/107954261/107940219/107899476/107935612/107898789/107946543/107945533/107896351…
BP	GO:0009117	nucleotide metabolic process	94/3964	357/21086	0.000263656	0.00294542	107953863/107887050/107929968/107949751/107928530/107939234/24679520/107949993/24679551/107908997/107908972/107951094/107947398/107959985/24679527/121218277/107908724/107915772/107951697/107899428/107917863/121220926/107908971/107896315/107886925/107948544/107903807/107913527/107922181/107905348/107957810/107917864/121224620/107929115/107898896/107906994/107958358/107909852/107895952/107949607/10…	LOC107953863/LOC107887050/LOC107929968/LOC107949751/LOC107928530/LOC107939234/atp6/LOC107949993/atp1/LOC107908997/LOC107908972/LOC107951094/LOC107947398/LOC107959985/atp4/LOC121218277/LOC107908724/LOC107915772/LOC107951697/LOC107899428/LOC107917863/LOC121220926/LOC107908971/LOC107896315/LOC107886925/LOC107948544/LOC107903807/LOC107913527/LOC107922181/LOC107905348/LOC107957810/LOC107917864/LOC1212…	94	48	107953863/107929968/24679520/24679551/107908997/107951094/24679527/121218277/107908724/107915772/107899428/121220926/107896315/107886925/107948544/107913527/107917864/107906994/107958358/107909852/107949607/107945295/107905355/107926745/107898744/107890127/107917293/107942127/107889136/107922307/107948997/107939790/107891417/107922096/107922074/121216173/107962982/107948223/107907023/107927686/10…	46	107887050/107949751/107928530/107939234/107949993/107908972/107947398/107959985/107951697/107917863/107908971/107903807/107922181/107905348/107957810/121224620/107929115/107898896/107895952/107912636/107908973/107896559/121215917/107947330/107962843/107899005/107908963/107947100/121228191/121224163/107910846/107951225/107950381/107898141/107902633/107894773/107942380/107940219/107935612/107946543…
BP	GO:0006952	defense response	43/3964	144/21086	0.000869643	0.00957832	107908133/107908134/107933227/121229016/107933221/107915337/107933202/107888046/107921708/107916194/107908597/107916191/107886624/107908135/107923232/107915931/121229638/107898953/107895962/107904259/107900462/107916197/121228143/107950544/107898873/107959263/107912298/121222548/107889016/107959262/107934984/107920491/121222265/107949819/107932380/107937623/107917608/107919510/107909904/107896610…	LOC107908133/LOC107908134/LOC107933227/LOC121229016/LOC107933221/LOC107915337/LOC107933202/LOC107888046/LOC107921708/LOC107916194/LOC107908597/LOC107916191/LOC107886624/LOC107908135/LOC107923232/LOC107915931/LOC121229638/LOC107898953/LOC107895962/LOC107904259/LOC107900462/LOC107916197/LOC121228143/LOC107950544/LOC107898873/LOC107959263/LOC107912298/LOC121222548/LOC107889016/LOC107959262/LOC107934…	43	13	121229016/107933202/107908597/107886624/107923232/121229638/107900462/107959263/107912298/107934984/107949819/107937623/107919510	30	107908133/107908134/107933227/107933221/107915337/107888046/107921708/107916194/107916191/107908135/107915931/107898953/107895962/107904259/107916197/121228143/107950544/107898873/121222548/107889016/107959262/107920491/121222265/107932380/107917608/107909904/107896610/107920430/107910497/107916196
BP	GO:0009165	nucleotide biosynthetic process	71/3964	268/21086	0.00116335	0.0124622	107953863/107887050/107929968/107949751/107928530/24679520/107949993/107908997/107951094/107947398/107959985/24679527/107908724/107915772/107951697/107899428/107917863/121220926/107896315/107886925/107948544/107903807/107913527/107922181/107905348/107957810/107917864/121224620/107929115/107906994/107895952/107912636/107945295/107905355/107926745/121215917/107890127/107947330/107899005/107942127/1…	LOC107953863/LOC107887050/LOC107929968/LOC107949751/LOC107928530/atp6/LOC107949993/LOC107908997/LOC107951094/LOC107947398/LOC107959985/atp4/LOC107908724/LOC107915772/LOC107951697/LOC107899428/LOC107917863/LOC121220926/LOC107896315/LOC107886925/LOC107948544/LOC107903807/LOC107913527/LOC107922181/LOC107905348/LOC107957810/LOC107917864/LOC121224620/LOC107929115/LOC107906994/LOC107895952/LOC107912636…	71	39	107953863/107929968/24679520/107908997/107951094/24679527/107908724/107915772/107899428/121220926/107896315/107886925/107948544/107913527/107917864/107906994/107945295/107905355/107926745/107890127/107942127/107889136/107922307/107948997/107939790/107891417/107922096/107922074/121216173/107962982/107948223/107907023/107927686/107901151/107895828/107926740/107905056/107895032/107939287	32	107887050/107949751/107928530/107949993/107947398/107959985/107951697/107917863/107903807/107922181/107905348/107957810/121224620/107929115/107895952/107912636/121215917/107947330/107899005/107908963/121228191/121224163/107910846/107951225/107902633/107940219/107935612/107946543/107945533/107930848/107949788/107934796
BP	GO:1901293	nucleoside phosphate biosynthetic process	71/3964	268/21086	0.00116335	0.0124622	107953863/107887050/107929968/107949751/107928530/24679520/107949993/107908997/107951094/107947398/107959985/24679527/107908724/107915772/107951697/107899428/107917863/121220926/107896315/107886925/107948544/107903807/107913527/107922181/107905348/107957810/107917864/121224620/107929115/107906994/107895952/107912636/107945295/107905355/107926745/121215917/107890127/107947330/107899005/107942127/1…	LOC107953863/LOC107887050/LOC107929968/LOC107949751/LOC107928530/atp6/LOC107949993/LOC107908997/LOC107951094/LOC107947398/LOC107959985/atp4/LOC107908724/LOC107915772/LOC107951697/LOC107899428/LOC107917863/LOC121220926/LOC107896315/LOC107886925/LOC107948544/LOC107903807/LOC107913527/LOC107922181/LOC107905348/LOC107957810/LOC107917864/LOC121224620/LOC107929115/LOC107906994/LOC107895952/LOC107912636…	71	39	107953863/107929968/24679520/107908997/107951094/24679527/107908724/107915772/107899428/121220926/107896315/107886925/107948544/107913527/107917864/107906994/107945295/107905355/107926745/107890127/107942127/107889136/107922307/107948997/107939790/107891417/107922096/107922074/121216173/107962982/107948223/107907023/107927686/107901151/107895828/107926740/107905056/107895032/107939287	32	107887050/107949751/107928530/107949993/107947398/107959985/107951697/107917863/107903807/107922181/107905348/107957810/121224620/107929115/107895952/107912636/121215917/107947330/107899005/107908963/121228191/121224163/107910846/107951225/107902633/107940219/107935612/107946543/107945533/107930848/107949788/107934796
BP	GO:0015696	ammonium transport	3964-12-01	27/21086	0.00198884	0.0210172	107924249/107902426/107893227/107921894/107919693/107945789/121211301/107917659/107923349/107896862/107953962/107918766	LOC107924249/LOC107902426/LOC107893227/LOC107921894/LOC107919693/LOC107945789/LOC121211301/LOC107917659/LOC107923349/LOC107896862/LOC107953962/LOC107918766	12	0		12	107924249/107902426/107893227/107921894/107919693/107945789/121211301/107917659/107923349/107896862/107953962/107918766
BP	GO:0009607	response to biotic stimulus	28/3964	88/21086	0.00236005	0.0246074	107908133/107908134/107933227/107933221/107915337/107933202/107888046/107916194/107908597/107916191/107886624/107908135/107923232/107915931/107898953/107895962/107916197/121228143/107950544/107898873/107912298/107920491/121222265/107917608/107919510/107909904/107896610/107916196	LOC107908133/LOC107908134/LOC107933227/LOC107933221/LOC107915337/LOC107933202/LOC107888046/LOC107916194/LOC107908597/LOC107916191/LOC107886624/LOC107908135/LOC107923232/LOC107915931/LOC107898953/LOC107895962/LOC107916197/LOC121228143/LOC107950544/LOC107898873/LOC107912298/LOC107920491/LOC121222265/LOC107917608/LOC107919510/LOC107909904/LOC107896610/LOC107916196	28	6	107933202/107908597/107886624/107923232/107912298/107919510	22	107908133/107908134/107933227/107933221/107915337/107888046/107916194/107916191/107908135/107915931/107898953/107895962/107916197/121228143/107950544/107898873/107920491/121222265/107917608/107909904/107896610/107916196
BP	GO:0043631	RNA polyadenylation	3964-10-01	21/21086	0.00251446	0.0258725	107889103/107929924/107897088/107953855/107907121/107891713/107910565/107898378/107951394/107937716	LOC107889103/LOC107929924/LOC107897088/LOC107953855/LOC107907121/LOC107891713/LOC107910565/LOC107898378/LOC107951394/LOC107937716	10	10	107889103/107929924/107897088/107953855/107907121/107891713/107910565/107898378/107951394/107937716	0
BP	GO:0090407	organophosphate biosynthetic process	94/3964	382/21086	0.00269387	0.0273585	107953863/107887050/107929968/107949751/107928530/24679520/107949993/107959267/107908997/107951094/107947398/107959985/107906730/107948587/24679527/107908724/107915772/107951697/107899428/107899534/107917863/121220926/107896315/107886925/107909287/107948544/107903807/107913527/107922181/107905348/107957810/107917864/121224620/107929115/107952311/107887877/107906994/107909852/107930443/107895952/1…	LOC107953863/LOC107887050/LOC107929968/LOC107949751/LOC107928530/atp6/LOC107949993/LOC107959267/LOC107908997/LOC107951094/LOC107947398/LOC107959985/LOC107906730/LOC107948587/atp4/LOC107908724/LOC107915772/LOC107951697/LOC107899428/LOC107899534/LOC107917863/LOC121220926/LOC107896315/LOC107886925/LOC107909287/LOC107948544/LOC107903807/LOC107913527/LOC107922181/LOC107905348/LOC107957810/LOC107917864…	94	56	107953863/107929968/24679520/107959267/107908997/107951094/107906730/107948587/24679527/107908724/107915772/107899428/107899534/121220926/107896315/107886925/107909287/107948544/107913527/107917864/107952311/107887877/107906994/107909852/107930443/107925072/107945295/107905355/107888712/107926745/107890127/121217913/107942127/107889136/107922307/107948997/107895481/107939790/107891417/107922096/1…	38	107887050/107949751/107928530/107949993/107947398/107959985/107951697/107917863/107903807/107922181/107905348/107957810/121224620/107929115/107895952/107912636/121215917/107947330/107899005/107941089/107908963/107898745/121228191/121224163/107910846/121225701/107951225/121211279/107902633/107940219/107935612/107950394/107946543/107945533/121228315/107930848/107949788/107934796
BP	GO:0008299	isoprenoid biosynthetic process	23/3964	71/21086	0.00432049	0.0433157	107918891/107926137/107922380/107914300/107946991/107905737/107937734/107937512/107963679/107929285/107949505/107914586/107905701/121225701/107928915/107952123/107936427/107889184/107962783/107962064/107891827/107916127/107919248	LOC107918891/LOC107926137/LOC107922380/LOC107914300/LOC107946991/LOC107905737/LOC107937734/LOC107937512/LOC107963679/LOC107929285/LOC107949505/LOC107914586/LOC107905701/LOC121225701/LOC107928915/LOC107952123/LOC107936427/LOC107889184/LOC107962783/LOC107962064/LOC107891827/LOC107916127/LOC107919248	23	8	107918891/107926137/107922380/107937734/107937512/107914586/107928915/107891827	15	107914300/107946991/107905737/107963679/107929285/107949505/107905701/121225701/107952123/107936427/107889184/107962783/107962064/107916127/107919248
MF	GO:0045735	nutrient reservoir activity	35/6062	85/32663	1.09519e-06	0.000530072	107942979/107898360/107940036/107894777/107956482/107928626/107949269/107940018/107898397/107954484/107892515/107963423/107963428/107922392/121225194/121209836/121223124/107956483/107963429/107961906/107961913/107894428/107922373/107905018/107963427/107961908/107957766/107913096/107963087/107888039/107892210/107961915/107897165/107896426/107905097	LOC107942979/LOC107898360/LOC107940036/LOC107894777/LOC107956482/LOC107928626/LOC107949269/LOC107940018/LOC107898397/LOC107954484/LOC107892515/LOC107963423/LOC107963428/LOC107922392/LOC121225194/LOC121209836/LOC121223124/LOC107956483/LOC107963429/LOC107961906/LOC107961913/LOC107894428/LOC107922373/LOC107905018/LOC107963427/LOC107961908/LOC107957766/LOC107913096/LOC107963087/LOC107888039/LOC107892…	35	2	107957766/107913096	33	107942979/107898360/107940036/107894777/107956482/107928626/107949269/107940018/107898397/107954484/107892515/107963423/107963428/107922392/121225194/121209836/121223124/107956483/107963429/107961906/107961913/107894428/107922373/107905018/107963427/107961908/107963087/107888039/107892210/107961915/107897165/107896426/107905097
MF	GO:0004743	pyruvate kinase activity	18/6062	37/32663	3.09788e-05	0.00374844	107928530/107908997/107947398/107908724/107915772/121220926/107896315/107886925/107905348/121224620/107929115/107947330/107908963/107910846/107902633/107940219/107907023/107895032	LOC107928530/LOC107908997/LOC107947398/LOC107908724/LOC107915772/LOC121220926/LOC107896315/LOC107886925/LOC107905348/LOC121224620/LOC107929115/LOC107947330/LOC107908963/LOC107910846/LOC107902633/LOC107940219/LOC107907023/LOC107895032	18	8	107908997/107908724/107915772/121220926/107896315/107886925/107907023/107895032	10	107928530/107947398/107905348/121224620/107929115/107947330/107908963/107910846/107902633/107940219
MF	GO:0030955	potassium ion binding	18/6062	37/32663	3.09788e-05	0.00374844	107928530/107908997/107947398/107908724/107915772/121220926/107896315/107886925/107905348/121224620/107929115/107947330/107908963/107910846/107902633/107940219/107907023/107895032	LOC107928530/LOC107908997/LOC107947398/LOC107908724/LOC107915772/LOC121220926/LOC107896315/LOC107886925/LOC107905348/LOC121224620/LOC107929115/LOC107947330/LOC107908963/LOC107910846/LOC107902633/LOC107940219/LOC107907023/LOC107895032	18	8	107908997/107908724/107915772/121220926/107896315/107886925/107907023/107895032	10	107928530/107947398/107905348/121224620/107929115/107947330/107908963/107910846/107902633/107940219
MF	GO:0031420	alkali metal ion binding	18/6062	37/32663	3.09788e-05	0.00374844	107928530/107908997/107947398/107908724/107915772/121220926/107896315/107886925/107905348/121224620/107929115/107947330/107908963/107910846/107902633/107940219/107907023/107895032	LOC107928530/LOC107908997/LOC107947398/LOC107908724/LOC107915772/LOC121220926/LOC107896315/LOC107886925/LOC107905348/LOC121224620/LOC107929115/LOC107947330/LOC107908963/LOC107910846/LOC107902633/LOC107940219/LOC107907023/LOC107895032	18	8	107908997/107908724/107915772/121220926/107896315/107886925/107907023/107895032	10	107928530/107947398/107905348/121224620/107929115/107947330/107908963/107910846/107902633/107940219
MF	GO:0070566	adenylyltransferase activity	6062-12-01	21/32663	9.07866e-05	0.00878814	107889103/107929924/107941612/107897088/107953855/107891713/107927791/107958236/107910565/107898378/107951394/107929131	LOC107889103/LOC107929924/LOC107941612/LOC107897088/LOC107953855/LOC107891713/LOC107927791/LOC107958236/LOC107910565/LOC107898378/LOC107951394/LOC107929131	12	8	107889103/107929924/107897088/107953855/107891713/107910565/107898378/107951394	4	107941612/107927791/107958236/107929131
MF	GO:0019842	vitamin binding	54/6062	182/32663	0.000181559	0.0146457	107897463/107937060/107909254/107896758/107931028/107890945/107920960/107913835/107943482/121217743/107895254/107901617/107962919/107953580/107889047/107906851/107890944/107958418/107947488/107920617/107944268/107955507/107909275/107959008/107912763/107930180/121208483/107947156/107951450/107887399/121211231/107958524/121211163/107920431/107909253/107908578/107953658/121223641/107914656/107901245…	LOC107897463/LOC107937060/LOC107909254/LOC107896758/LOC107931028/LOC107890945/LOC107920960/LOC107913835/LOC107943482/LOC121217743/LOC107895254/LOC107901617/LOC107962919/LOC107953580/LOC107889047/LOC107906851/LOC107890944/LOC107958418/LOC107947488/LOC107920617/LOC107944268/LOC107955507/LOC107909275/LOC107959008/LOC107912763/LOC107930180/LOC121208483/LOC107947156/LOC107951450/LOC107887399/LOC121211…	54	23	107897463/107937060/107909254/107896758/107931028/107890945/107913835/121217743/107906851/107890944/107958418/107909275/107959008/121208483/107887399/121211231/107909253/107953658/121223641/107914656/107901245/121218468/107914114	31	107920960/107943482/107895254/107901617/107962919/107953580/107889047/107947488/107920617/107944268/107955507/107912763/107930180/107947156/107951450/107958524/121211163/107920431/107908578/107938864/121214625/107931350/107918105/107922063/107906496/107888512/121229631/121206319/107944094/107890877/107904481
MF	GO:0046912	transferase activity, transferring acyl groups, acyl groups converted into alkyl on transfer	13/6062	26/32663	0.000279214	0.0193056	107896593/107916207/107946991/107914697/107936128/107963679/107929285/121203607/107928915/121219327/107936427/107929070/107936129	LOC107896593/LOC107916207/LOC107946991/LOC107914697/LOC107936128/LOC107963679/LOC107929285/LOC121203607/LOC107928915/LOC121219327/LOC107936427/LOC107929070/LOC107936129	13	3	107914697/107928915/107929070	10	107896593/107916207/107946991/107936128/107963679/107929285/121203607/121219327/107936427/107936129
MF	GO:0050660	flavin adenine dinucleotide binding	74/6062	280/32663	0.000708617	0.0364243	107963218/107926533/107929638/107900789/107962399/107943359/121230667/107920525/107934807/107925660/107962936/107893796/107914480/107889463/107914567/107896867/107889251/107934636/107921234/107911596/107889422/107938857/107923724/107924091/107937075/107955919/107899829/107911224/107907049/107934626/107917563/107948811/107962404/107891492/107891208/121218309/107957688/107927518/107962826/107944539…	LOC107963218/LOC107926533/LOC107929638/LOC107900789/LOC107962399/LOC107943359/LOC121230667/LOC107920525/LOC107934807/LOC107925660/LOC107962936/LOC107893796/LOC107914480/LOC107889463/LOC107914567/LOC107896867/LOC107889251/LOC107934636/LOC107921234/LOC107911596/LOC107889422/LOC107938857/LOC107923724/LOC107924091/LOC107937075/LOC107955919/LOC107899829/LOC107911224/LOC107907049/LOC107934626/LOC107917…	74	29	107920525/107893796/107889463/107889251/107921234/107911596/107889422/107938857/107924091/107937075/107899829/107934626/107962404/107891492/107891208/107957688/107944539/107923983/107903445/107891330/107905280/107916766/107924987/107949111/107945500/107942933/107911896/107900753/121215303	45	107963218/107926533/107929638/107900789/107962399/107943359/121230667/107934807/107925660/107962936/107914480/107914567/107896867/107934636/107923724/107955919/107911224/107907049/107917563/107948811/121218309/107927518/107962826/107930384/107908577/107949110/107925154/107934635/107907300/121214530/107951589/107887266/107910553/121225177/107932208/107947301/107889553/107955258/107938753/107930210…
MF	GO:0004652	polynucleotide adenylyltransferase activity	6062-08-01	13/32663	0.000737134	0.0364243	107889103/107929924/107897088/107953855/107891713/107910565/107898378/107951394	LOC107889103/LOC107929924/LOC107897088/LOC107953855/LOC107891713/LOC107910565/LOC107898378/LOC107951394	8	8	107889103/107929924/107897088/107953855/107891713/107910565/107898378/107951394	0
MF	GO:0016679	oxidoreductase activity, acting on diphenols and related substances as donors	6062-12-01	25/32663	0.000767459	0.0364243	107939301/107949133/107939782/107905673/121215954/107905897/107938477/107908785/107901676/107911745/107924147/107927826	LOC107939301/LOC107949133/LOC107939782/LOC107905673/LOC121215954/LOC107905897/LOC107938477/LOC107908785/LOC107901676/LOC107911745/LOC107924147/LOC107927826	12	5	107939301/107939782/107905673/107905897/107901676	7	107949133/121215954/107938477/107908785/107911745/107924147/107927826
MF	GO:0004518	nuclease activity	77/6062	295/32663	0.000827824	0.0364243	107919674/novel.1882/novel.928/107949756/novel.619/novel.246/novel.2030/novel.333/novel.208/novel.2051/novel.316/107893620/novel.1454/novel.65/novel.397/novel.383/novel.1183/107902274/107962346/novel.979/107954813/107945963/novel.995/novel.674/novel.992/107959072/107943427/107925268/107917795/novel.1213/107889156/novel.1296/novel.1594/107896791/107948621/novel.311/107957582/novel.1778/107920830/n…	LOC107919674/-/-/LOC107949756/-/-/-/-/-/-/-/LOC107893620/-/-/-/-/-/LOC107902274/LOC107962346/-/LOC107954813/LOC107945963/-/-/-/LOC107959072/LOC107943427/LOC107925268/LOC107917795/-/LOC107889156/-/-/LOC107896791/LOC107948621/-/LOC107957582/-/LOC107920830/-/-/-/-/LOC107938642/-/LOC107895056/LOC107944264/LOC107912311/-/LOC107894311/LOC107912856/LOC107913234/-/LOC107893529/-/LOC107956085/LOC121223698…	77	69	novel.1882/novel.928/107949756/novel.619/novel.246/novel.333/novel.208/novel.2051/novel.316/107893620/novel.1454/novel.65/novel.397/novel.383/novel.1183/novel.979/107954813/107945963/novel.995/novel.674/novel.992/107959072/107943427/107917795/novel.1213/107889156/novel.1296/novel.1594/107948621/novel.311/107957582/novel.1778/107920830/novel.2094/novel.655/novel.1974/novel.1834/107938642/novel.115…	8	107919674/novel.2030/107902274/107962346/107925268/107896791/107913234/107893529
MF	GO:0000287	magnesium ion binding	54/6062	194/32663	0.000991627	0.0399956	107887050/107949751/107928530/107937060/107908997/107947398/107888718/107908724/107915772/107918747/121220926/107896315/107886925/107890945/107903504/107904340/121217743/107905348/107938752/121224620/107929115/107918752/107913812/107890944/107958418/107892141/107928211/107905355/107918986/107916720/107890127/107947330/107912763/107925552/107942127/107908963/121208483/107932167/107928183/107910846…	LOC107887050/LOC107949751/LOC107928530/LOC107937060/LOC107908997/LOC107947398/LOC107888718/LOC107908724/LOC107915772/LOC107918747/LOC121220926/LOC107896315/LOC107886925/LOC107890945/LOC107903504/LOC107904340/LOC121217743/LOC107905348/LOC107938752/LOC121224620/LOC107929115/LOC107918752/LOC107913812/LOC107890944/LOC107958418/LOC107892141/LOC107928211/LOC107905355/LOC107918986/LOC107916720/LOC107890…	54	21	107937060/107908997/107908724/107915772/121220926/107896315/107886925/107890945/121217743/107938752/107890944/107958418/107905355/107916720/107890127/107942127/121208483/107905929/107914656/107907023/107895032	33	107887050/107949751/107928530/107947398/107888718/107918747/107903504/107904340/107905348/121224620/107929115/107918752/107913812/107892141/107928211/107918986/107947330/107912763/107925552/107908963/107932167/107928183/107910846/107940645/107925569/107902633/107925546/107934999/107940219/107914127/107935612/107898516/107895206
MF	GO:0008430	selenium binding	6062-07-01	11/32663	0.00123383	0.0459364	107934468/107939136/107939151/107915104/107934489/107934467/107939122	LOC107934468/LOC107939136/LOC107939151/LOC107915104/LOC107934489/LOC107934467/LOC107939122	7	4	107939151/107934489/107934467/107939122	3	107934468/107939136/107915104
MF	GO:0004540	ribonuclease activity	53/6062	192/32663	0.00134533	0.0465099	107919674/novel.1882/novel.928/107949756/novel.619/novel.246/novel.2030/novel.333/novel.208/novel.2051/novel.316/novel.1454/novel.65/novel.397/novel.383/novel.1183/107902274/107962346/novel.979/novel.995/novel.674/novel.992/107959072/novel.1213/107889156/novel.1296/novel.1594/107896791/novel.311/novel.1778/novel.2094/novel.655/novel.1974/novel.1834/novel.1157/107912311/novel.1819/novel.1785/12122…	LOC107919674/-/-/LOC107949756/-/-/-/-/-/-/-/-/-/-/-/-/LOC107902274/LOC107962346/-/-/-/-/LOC107959072/-/LOC107889156/-/-/LOC107896791/-/-/-/-/-/-/-/LOC107912311/-/-/LOC121223698/-/-/LOC107916366/LOC107948745/-/-/LOC107922772/LOC107939606/-/LOC107952992/LOC107942887/LOC107894811/-/-	53	48	novel.1882/novel.928/107949756/novel.619/novel.246/novel.333/novel.208/novel.2051/novel.316/novel.1454/novel.65/novel.397/novel.383/novel.1183/novel.979/novel.995/novel.674/novel.992/107959072/novel.1213/107889156/novel.1296/novel.1594/novel.311/novel.1778/novel.2094/novel.655/novel.1974/novel.1834/novel.1157/107912311/novel.1819/novel.1785/121223698/novel.96/novel.966/107916366/107948745/novel.1…	5	107919674/novel.2030/107902274/107962346/107896791
