# Supplementary material for: Transcriptomic and metabolomic analyses reveal the potential mechanism of waterlogging resistance in cotton (Gossypium hirsutum L.)
Source: Front Plant Sci. 2023 Jun 12;14:1088537. doi: 10.3389/fpls.2023.1088537 (PMC10319419; doi:10.3389/fpls.2023.1088537)
Supplement: Supplementary file 7 [file DataSheet_2.xlsx]

## Sheet: NEG-CJ56T20vs56T0
	4-Nitrophenol	15-KETE	Eicosapentaenoic acid	Galactaric acid	Vanillic acid	Hypoxanthine	Kinetin	Protocatechuic acid	(S,E)-Zearalenone	Gingerol	Carmine red	Marmesin	Procyanidin B2	Arbutin	N-Acetyl-L-phenylalanine	Glucose 1-phosphate	Citric acid	Mangiferin	Adenosine monophosphate	13-OxoODE	Pyrrolidonecarboxylic acid	Alpha-dimorphecolic acid	Gamma-Linolenic acid	9-OxoODE
LOC107896146	-0.828571	-0.771429	-0.885714	0.714286	-0.657143	-0.771429	-0.714286	-0.942857	-0.885714	-1	-0.714286	-0.714286	-0.657143	-0.771429	-0.6	-0.6	-0.542857	-0.6	-0.542857	0.6	0.6	0.771429	0.885714	0.885714
LOC107915919	-0.828571	-0.771429	-0.885714	0.714286	-0.657143	-0.771429	-0.714286	-0.942857	-0.885714	-1	-0.714286	-0.714286	-0.657143	-0.771429	-0.6	-0.6	-0.542857	-0.6	-0.542857	0.6	0.6	0.771429	0.885714	0.885714
LOC107889615	0.6	0.885714	0.771429	-0.942857	0.771429	0.885714	0.942857	0.828571	0.771429	0.771429	0.6	0.6	0.771429	0.657143	0.714286	0.714286	0.771429	0.714286	0.771429	-0.714286	-0.828571	-0.657143	-0.771429	-0.771429
PRXR1	0.828571	0.771429	0.885714	-0.714286	0.657143	0.771429	0.714286	0.942857	0.885714	1	0.714286	0.714286	0.657143	0.771429	0.6	0.6	0.542857	0.6	0.542857	-0.6	-0.6	-0.771429	-0.885714	-0.885714
CAD5	0.6	0.885714	0.771429	-0.942857	0.771429	0.885714	0.942857	0.828571	0.771429	0.771429	0.6	0.6	0.771429	0.657143	0.714286	0.714286	0.771429	0.714286	0.771429	-0.714286	-0.828571	-0.657143	-0.771429	-0.771429
CH4	0.542857	0.771429	0.657143	-0.828571	0.885714	0.942857	0.828571	0.771429	0.828571	0.714286	0.657143	0.657143	0.714286	0.6	0.771429	0.771429	0.828571	0.771429	0.828571	-0.771429	-0.771429	-0.6	-0.828571	-0.828571
LOC107937102	0.942857	0.828571	0.942857	-0.771429	0.6	0.657143	0.771429	0.885714	0.771429	0.942857	0.771429	0.771429	0.771429	0.885714	0.657143	0.657143	0.6	0.657143	0.6	-0.657143	-0.714286	-0.885714	-0.771429	-0.771429
PA2	0.657143	0.942857	0.714286	-0.885714	0.657143	0.771429	0.885714	0.942857	0.885714	0.828571	0.714286	0.714286	0.828571	0.771429	0.771429	0.771429	0.714286	0.771429	0.714286	-0.771429	-0.771429	-0.771429	-0.885714	-0.885714
PAL1	0.6	0.885714	0.771429	-0.942857	0.771429	0.885714	0.942857	0.828571	0.771429	0.771429	0.6	0.6	0.771429	0.657143	0.714286	0.714286	0.771429	0.714286	0.771429	-0.714286	-0.828571	-0.657143	-0.771429	-0.771429
CCR1	0.6	0.714286	0.6	-0.771429	0.942857	0.885714	0.771429	0.657143	0.771429	0.6	0.771429	0.771429	0.771429	0.657143	0.885714	0.885714	0.942857	0.885714	0.942857	-0.885714	-0.828571	-0.657143	-0.771429	-0.771429
LOC107916248	-0.942857	-0.828571	-0.942857	0.771429	-0.6	-0.657143	-0.771429	-0.885714	-0.771429	-0.942857	-0.771429	-0.771429	-0.771429	-0.885714	-0.657143	-0.657143	-0.6	-0.657143	-0.6	0.657143	0.714286	0.885714	0.771429	0.771429
OMT1	0.771429	0.885714	0.771429	-0.942857	0.771429	0.714286	0.942857	0.657143	0.6	0.6	0.771429	0.771429	0.942857	0.828571	0.885714	0.885714	0.942857	0.885714	0.942857	-0.885714	-1	-0.828571	-0.6	-0.6
LOC107896588	-0.828571	-0.6	-0.714286	0.542857	-0.828571	-0.771429	-0.542857	-0.771429	-0.885714	-0.828571	-0.885714	-0.885714	-0.657143	-0.771429	-0.771429	-0.771429	-0.714286	-0.771429	-0.714286	0.771429	0.6	0.771429	0.885714	0.885714
CAD9	0.6	0.828571	0.6	-0.771429	0.771429	0.828571	0.771429	0.885714	0.942857	0.771429	0.771429	0.771429	0.771429	0.714286	0.828571	0.828571	0.771429	0.828571	0.771429	-0.828571	-0.714286	-0.714286	-0.942857	-0.942857
LOC107945414	0.942857	0.828571	0.942857	-0.771429	0.6	0.657143	0.771429	0.885714	0.771429	0.942857	0.771429	0.771429	0.771429	0.885714	0.657143	0.657143	0.6	0.657143	0.6	-0.657143	-0.714286	-0.885714	-0.771429	-0.771429
CCoAOMT1	0.714286	0.771429	0.657143	-0.828571	0.885714	0.771429	0.828571	0.6	0.657143	0.542857	0.828571	0.828571	0.885714	0.771429	0.942857	0.942857	1	0.942857	1	-0.942857	-0.942857	-0.771429	-0.657143	-0.657143
RCI3	0.6	0.885714	0.771429	-0.942857	0.771429	0.885714	0.942857	0.828571	0.771429	0.771429	0.6	0.6	0.771429	0.657143	0.714286	0.714286	0.771429	0.714286	0.771429	-0.714286	-0.828571	-0.657143	-0.771429	-0.771429
CYP98A3	0.6	0.885714	0.771429	-0.942857	0.771429	0.885714	0.942857	0.828571	0.771429	0.771429	0.6	0.6	0.771429	0.657143	0.714286	0.714286	0.771429	0.714286	0.771429	-0.714286	-0.828571	-0.657143	-0.771429	-0.771429
HCT	0.885714	0.771429	1	-0.828571	0.714286	0.771429	0.828571	0.771429	0.657143	0.885714	0.657143	0.657143	0.714286	0.771429	0.6	0.6	0.657143	0.6	0.657143	-0.6	-0.771429	-0.771429	-0.657143	-0.657143
4CL1	0.942857	0.828571	0.942857	-0.771429	0.6	0.657143	0.771429	0.885714	0.771429	0.942857	0.771429	0.771429	0.771429	0.885714	0.657143	0.657143	0.6	0.657143	0.6	-0.657143	-0.714286	-0.885714	-0.771429	-0.771429
CAD6	0.942857	0.657143	0.771429	-0.6	0.771429	0.657143	0.6	0.714286	0.771429	0.771429	0.942857	0.942857	0.771429	0.885714	0.828571	0.828571	0.771429	0.828571	0.771429	-0.828571	-0.714286	-0.885714	-0.771429	-0.771429
CCOAMT	0.714286	0.942857	0.828571	-1	0.714286	0.771429	1	0.771429	0.657143	0.714286	0.657143	0.657143	0.885714	0.771429	0.771429	0.771429	0.828571	0.771429	0.828571	-0.771429	-0.942857	-0.771429	-0.657143	-0.657143
LOC107891116	0.6	0.714286	0.6	-0.771429	0.942857	0.885714	0.771429	0.657143	0.771429	0.6	0.771429	0.771429	0.771429	0.657143	0.885714	0.885714	0.942857	0.885714	0.942857	-0.885714	-0.828571	-0.657143	-0.771429	-0.771429
FAH1	0.542857	0.771429	0.657143	-0.828571	0.885714	0.942857	0.828571	0.771429	0.828571	0.714286	0.657143	0.657143	0.714286	0.6	0.771429	0.771429	0.828571	0.771429	0.828571	-0.771429	-0.771429	-0.6	-0.828571	-0.828571
LOC107945128	0.714286	0.942857	0.828571	-1	0.714286	0.771429	1	0.771429	0.657143	0.714286	0.657143	0.657143	0.885714	0.771429	0.771429	0.771429	0.828571	0.771429	0.828571	-0.771429	-0.942857	-0.771429	-0.657143	-0.657143
LOC107906603	0.714286	0.942857	0.828571	-1	0.714286	0.771429	1	0.771429	0.657143	0.714286	0.657143	0.657143	0.885714	0.771429	0.771429	0.771429	0.828571	0.771429	0.828571	-0.771429	-0.942857	-0.771429	-0.657143	-0.657143
BGLU46	0.771429	0.828571	0.942857	-0.942857	0.771429	0.828571	0.942857	0.714286	0.6	0.771429	0.6	0.6	0.771429	0.714286	0.657143	0.657143	0.771429	0.657143	0.771429	-0.657143	-0.885714	-0.714286	-0.6	-0.6
LOC121219973	-0.942857	-0.657143	-0.771429	0.542857	-0.371429	-0.314286	-0.542857	-0.657143	-0.542857	-0.714286	-0.771429	-0.771429	-0.714286	-0.885714	-0.6	-0.6	-0.485714	-0.6	-0.485714	0.6	0.6	0.885714	0.542857	0.542857
4CL2	0.714286	0.942857	0.828571	-1	0.714286	0.771429	1	0.771429	0.657143	0.714286	0.657143	0.657143	0.885714	0.771429	0.771429	0.771429	0.828571	0.771429	0.828571	-0.771429	-0.942857	-0.771429	-0.657143	-0.657143
ALDH2C4	0.6	0.885714	0.771429	-0.942857	0.771429	0.885714	0.942857	0.828571	0.771429	0.771429	0.6	0.6	0.771429	0.657143	0.714286	0.714286	0.771429	0.714286	0.771429	-0.714286	-0.828571	-0.657143	-0.771429	-0.771429
LOC107927184	-0.828571	-0.6	-0.714286	0.542857	-0.828571	-0.771429	-0.542857	-0.771429	-0.885714	-0.828571	-0.885714	-0.885714	-0.657143	-0.771429	-0.771429	-0.771429	-0.714286	-0.771429	-0.714286	0.771429	0.6	0.771429	0.885714	0.885714
ATCAD4	1	0.771429	0.885714	-0.714286	0.657143	0.6	0.714286	0.771429	0.714286	0.828571	0.885714	0.885714	0.828571	0.942857	0.771429	0.771429	0.714286	0.771429	0.714286	-0.771429	-0.771429	-0.942857	-0.714286	-0.714286
BGLU42	0.6	0.885714	0.771429	-0.942857	0.771429	0.885714	0.942857	0.828571	0.771429	0.771429	0.6	0.6	0.771429	0.657143	0.714286	0.714286	0.771429	0.714286	0.771429	-0.714286	-0.828571	-0.657143	-0.771429	-0.771429
BGLU17	0.714286	0.771429	0.657143	-0.828571	0.885714	0.771429	0.828571	0.6	0.657143	0.542857	0.828571	0.828571	0.885714	0.771429	0.942857	0.942857	1	0.942857	1	-0.942857	-0.942857	-0.771429	-0.657143	-0.657143
LOC107945392	0.657143	0.6	0.714286	-0.714286	1	0.942857	0.714286	0.6	0.714286	0.657143	0.714286	0.714286	0.657143	0.6	0.771429	0.771429	0.885714	0.771429	0.885714	-0.771429	-0.771429	-0.6	-0.714286	-0.714286
LOC121223077	0.828571	0.771429	0.885714	-0.714286	0.657143	0.771429	0.714286	0.942857	0.885714	1	0.714286	0.714286	0.657143	0.771429	0.6	0.6	0.542857	0.6	0.542857	-0.6	-0.6	-0.771429	-0.885714	-0.885714
LOC107904826	0.714286	0.942857	0.828571	-1	0.714286	0.771429	1	0.771429	0.657143	0.714286	0.657143	0.657143	0.885714	0.771429	0.771429	0.771429	0.828571	0.771429	0.828571	-0.771429	-0.942857	-0.771429	-0.657143	-0.657143
LOC107898918	0.942857	0.714286	0.942857	-0.771429	0.771429	0.714286	0.771429	0.657143	0.6	0.771429	0.771429	0.771429	0.771429	0.828571	0.714286	0.714286	0.771429	0.714286	0.771429	-0.714286	-0.828571	-0.828571	-0.6	-0.6
LOC107963914	0.657143	0.771429	0.885714	-0.885714	0.828571	0.942857	0.885714	0.771429	0.714286	0.828571	0.542857	0.542857	0.657143	0.6	0.6	0.6	0.714286	0.6	0.714286	-0.6	-0.771429	-0.6	-0.714286	-0.714286
LOC107912016	0.714286	0.771429	0.657143	-0.828571	0.885714	0.771429	0.828571	0.6	0.657143	0.542857	0.828571	0.828571	0.885714	0.771429	0.942857	0.942857	1	0.942857	1	-0.942857	-0.942857	-0.771429	-0.657143	-0.657143
LOC107943616	0.828571	0.771429	0.885714	-0.714286	0.657143	0.771429	0.714286	0.942857	0.885714	1	0.714286	0.714286	0.657143	0.771429	0.6	0.6	0.542857	0.6	0.542857	-0.6	-0.6	-0.771429	-0.885714	-0.885714
LOC107936009	0.542857	0.771429	0.657143	-0.828571	0.885714	0.942857	0.828571	0.771429	0.828571	0.714286	0.657143	0.657143	0.714286	0.6	0.771429	0.771429	0.828571	0.771429	0.828571	-0.771429	-0.771429	-0.6	-0.828571	-0.828571
BGLU47	-0.771429	-0.657143	-0.771429	0.6	-0.771429	-0.828571	-0.6	-0.885714	-0.942857	-0.942857	-0.771429	-0.771429	-0.6	-0.714286	-0.657143	-0.657143	-0.6	-0.657143	-0.6	0.657143	0.542857	0.714286	0.942857	0.942857
LOC107891673	1	0.771429	0.885714	-0.714286	0.657143	0.6	0.714286	0.771429	0.714286	0.828571	0.885714	0.885714	0.828571	0.942857	0.771429	0.771429	0.714286	0.771429	0.714286	-0.771429	-0.771429	-0.942857	-0.714286	-0.714286
LOC107891956	0.771429	0.714286	0.942857	-0.771429	0.771429	0.885714	0.771429	0.828571	0.771429	0.942857	0.6	0.6	0.6	0.657143	0.542857	0.542857	0.6	0.542857	0.6	-0.542857	-0.657143	-0.657143	-0.771429	-0.771429
PRX52	0.6	0.885714	0.771429	-0.942857	0.771429	0.885714	0.942857	0.828571	0.771429	0.771429	0.6	0.6	0.771429	0.657143	0.714286	0.714286	0.771429	0.714286	0.771429	-0.714286	-0.828571	-0.657143	-0.771429	-0.771429
LOC107962681	0.6	0.885714	0.771429	-0.942857	0.771429	0.885714	0.942857	0.828571	0.771429	0.771429	0.6	0.6	0.771429	0.657143	0.714286	0.714286	0.771429	0.714286	0.771429	-0.714286	-0.828571	-0.657143	-0.771429	-0.771429
LOC107941931	0.885714	0.942857	0.828571	-0.828571	0.542857	0.6	0.828571	0.942857	0.828571	0.885714	0.828571	0.828571	0.885714	0.942857	0.771429	0.771429	0.657143	0.771429	0.657143	-0.771429	-0.771429	-0.942857	-0.828571	-0.828571
SCPL19	-0.6	-0.885714	-0.771429	0.942857	-0.771429	-0.885714	-0.942857	-0.828571	-0.771429	-0.771429	-0.6	-0.6	-0.771429	-0.657143	-0.714286	-0.714286	-0.771429	-0.714286	-0.771429	0.714286	0.828571	0.657143	0.771429	0.771429
PER64	0.714286	0.771429	0.657143	-0.828571	0.885714	0.771429	0.828571	0.6	0.657143	0.542857	0.828571	0.828571	0.885714	0.771429	0.942857	0.942857	1	0.942857	1	-0.942857	-0.942857	-0.771429	-0.657143	-0.657143
LOC107890793	0.828571	0.771429	0.885714	-0.714286	0.657143	0.771429	0.714286	0.942857	0.885714	1	0.714286	0.714286	0.657143	0.771429	0.6	0.6	0.542857	0.6	0.542857	-0.6	-0.6	-0.771429	-0.885714	-0.885714
MEE23	0.6	0.885714	0.771429	-0.942857	0.771429	0.885714	0.942857	0.828571	0.771429	0.771429	0.6	0.6	0.771429	0.657143	0.714286	0.714286	0.771429	0.714286	0.771429	-0.714286	-0.828571	-0.657143	-0.771429	-0.771429
LOC121214674	0.314286	0.771429	0.542857	-0.828571	0.6	0.771429	0.828571	0.714286	0.657143	0.6	0.371429	0.371429	0.6	0.428571	0.542857	0.542857	0.6	0.542857	0.6	-0.542857	-0.657143	-0.428571	-0.657143	-0.657143
LOC107889282	-0.771429	-0.885714	-0.771429	0.771429	-0.6	-0.714286	-0.771429	-1	-0.942857	-0.942857	-0.771429	-0.771429	-0.771429	-0.828571	-0.714286	-0.714286	-0.6	-0.714286	-0.6	0.714286	0.657143	0.828571	0.942857	0.942857
LOC121204740	0.6	0.885714	0.771429	-0.942857	0.771429	0.885714	0.942857	0.828571	0.771429	0.771429	0.6	0.6	0.771429	0.657143	0.714286	0.714286	0.771429	0.714286	0.771429	-0.714286	-0.828571	-0.657143	-0.771429	-0.771429
LOC107929464	-0.771429	-0.828571	-0.6	0.771429	-0.771429	-0.657143	-0.771429	-0.714286	-0.771429	-0.6	-0.942857	-0.942857	-0.942857	-0.885714	-1	-1	-0.942857	-1	-0.942857	1	0.885714	0.885714	0.771429	0.771429
LOC107924255	0.714286	0.771429	0.657143	-0.828571	0.885714	0.771429	0.828571	0.6	0.657143	0.542857	0.828571	0.828571	0.885714	0.771429	0.942857	0.942857	1	0.942857	1	-0.942857	-0.942857	-0.771429	-0.657143	-0.657143
LOC107913415	0.828571	0.771429	0.885714	-0.714286	0.657143	0.771429	0.714286	0.942857	0.885714	1	0.714286	0.714286	0.657143	0.771429	0.6	0.6	0.542857	0.6	0.542857	-0.6	-0.6	-0.771429	-0.885714	-0.885714
LOC107946726	0.771429	0.657143	0.771429	-0.6	0.771429	0.828571	0.6	0.885714	0.942857	0.942857	0.771429	0.771429	0.6	0.714286	0.657143	0.657143	0.6	0.657143	0.6	-0.657143	-0.542857	-0.714286	-0.942857	-0.942857
LOC107907337	0.828571	0.771429	0.885714	-0.714286	0.657143	0.771429	0.714286	0.942857	0.885714	1	0.714286	0.714286	0.657143	0.771429	0.6	0.6	0.542857	0.6	0.542857	-0.6	-0.6	-0.771429	-0.885714	-0.885714
LOC107927147	-0.885714	-0.771429	-1	0.828571	-0.714286	-0.771429	-0.828571	-0.771429	-0.657143	-0.885714	-0.657143	-0.657143	-0.714286	-0.771429	-0.6	-0.6	-0.657143	-0.6	-0.657143	0.6	0.771429	0.771429	0.657143	0.657143
LOC107887406	0.828571	0.6	0.714286	-0.542857	0.828571	0.771429	0.542857	0.771429	0.885714	0.828571	0.885714	0.885714	0.657143	0.771429	0.771429	0.771429	0.714286	0.771429	0.714286	-0.771429	-0.6	-0.771429	-0.885714	-0.885714
LOC107891457	-0.257143	-0.657143	-0.428571	0.714286	-0.714286	-0.828571	-0.714286	-0.657143	-0.714286	-0.542857	-0.428571	-0.428571	-0.542857	-0.371429	-0.6	-0.6	-0.657143	-0.6	-0.657143	0.6	0.6	0.371429	0.714286	0.714286
LOC107912053	0.942857	0.828571	0.942857	-0.771429	0.6	0.657143	0.771429	0.885714	0.771429	0.942857	0.771429	0.771429	0.771429	0.885714	0.657143	0.657143	0.6	0.657143	0.6	-0.657143	-0.714286	-0.885714	-0.771429	-0.771429
LOC121211110	0.771429	0.657143	0.771429	-0.6	0.771429	0.828571	0.6	0.885714	0.942857	0.942857	0.771429	0.771429	0.6	0.714286	0.657143	0.657143	0.6	0.657143	0.6	-0.657143	-0.542857	-0.714286	-0.942857	-0.942857
LOC107899656	0.828571	0.6	0.714286	-0.542857	0.828571	0.771429	0.542857	0.771429	0.885714	0.828571	0.885714	0.885714	0.657143	0.771429	0.771429	0.771429	0.714286	0.771429	0.714286	-0.771429	-0.6	-0.771429	-0.885714	-0.885714
LOC107938562	0.542857	0.771429	0.657143	-0.828571	0.885714	0.942857	0.828571	0.771429	0.828571	0.714286	0.657143	0.657143	0.714286	0.6	0.771429	0.771429	0.828571	0.771429	0.828571	-0.771429	-0.771429	-0.6	-0.828571	-0.828571
BGLU40	-0.771429	-0.885714	-0.771429	0.942857	-0.771429	-0.714286	-0.942857	-0.657143	-0.6	-0.6	-0.771429	-0.771429	-0.942857	-0.828571	-0.885714	-0.885714	-0.942857	-0.885714	-0.942857	0.885714	1	0.828571	0.6	0.6
LOC107955572	0.771429	0.657143	0.771429	-0.6	0.771429	0.828571	0.6	0.885714	0.942857	0.942857	0.771429	0.771429	0.6	0.714286	0.657143	0.657143	0.6	0.657143	0.6	-0.657143	-0.542857	-0.714286	-0.942857	-0.942857
LOC107958589	0.657143	0.942857	0.714286	-0.885714	0.657143	0.771429	0.885714	0.942857	0.885714	0.828571	0.714286	0.714286	0.828571	0.771429	0.771429	0.771429	0.714286	0.771429	0.714286	-0.771429	-0.771429	-0.771429	-0.885714	-0.885714
LOC121204739	0.542857	0.771429	0.657143	-0.828571	0.885714	0.942857	0.828571	0.771429	0.828571	0.714286	0.657143	0.657143	0.714286	0.6	0.771429	0.771429	0.828571	0.771429	0.828571	-0.771429	-0.771429	-0.6	-0.828571	-0.828571
LOC107898025	0.714286	0.942857	0.828571	-1	0.714286	0.771429	1	0.771429	0.657143	0.714286	0.657143	0.657143	0.885714	0.771429	0.771429	0.771429	0.828571	0.771429	0.828571	-0.771429	-0.942857	-0.771429	-0.657143	-0.657143
PAL2	0.542857	0.771429	0.657143	-0.828571	0.885714	0.942857	0.828571	0.771429	0.828571	0.714286	0.657143	0.657143	0.714286	0.6	0.771429	0.771429	0.828571	0.771429	0.828571	-0.771429	-0.771429	-0.6	-0.828571	-0.828571
LOC121229150	-0.942857	-0.657143	-0.771429	0.6	-0.771429	-0.657143	-0.6	-0.714286	-0.771429	-0.771429	-0.942857	-0.942857	-0.771429	-0.885714	-0.828571	-0.828571	-0.771429	-0.828571	-0.771429	0.828571	0.714286	0.885714	0.771429	0.771429
BGLU41	-0.828571	-0.771429	-0.885714	0.885714	-0.828571	-0.771429	-0.885714	-0.6	-0.542857	-0.657143	-0.714286	-0.714286	-0.828571	-0.771429	-0.771429	-0.771429	-0.885714	-0.771429	-0.885714	0.771429	0.942857	0.771429	0.542857	0.542857
LOC107907702	0.828571	0.771429	0.885714	-0.885714	0.828571	0.771429	0.885714	0.6	0.542857	0.657143	0.714286	0.714286	0.828571	0.771429	0.771429	0.771429	0.885714	0.771429	0.885714	-0.771429	-0.942857	-0.771429	-0.542857	-0.542857
LOC107958290	-0.828571	-0.942857	-0.714286	0.885714	-0.657143	-0.6	-0.885714	-0.771429	-0.714286	-0.657143	-0.885714	-0.885714	-1	-0.942857	-0.942857	-0.942857	-0.885714	-0.942857	-0.885714	0.942857	0.942857	0.942857	0.714286	0.714286
BGLU11	-0.885714	-0.771429	-0.657143	0.657143	-0.714286	-0.6	-0.657143	-0.771429	-0.828571	-0.714286	-1	-1	-0.885714	-0.942857	-0.942857	-0.942857	-0.828571	-0.942857	-0.828571	0.942857	0.771429	0.942857	0.828571	0.828571

## Sheet: POS-CJ56T20vs56T0
	1H-Indole-3-carboxaldehyde	6-Chloro-N-(1-methylethyl)-1,3,5-triazine-2,4-diamine	Dibutyl phthalate	Equol	Genistein	Quinoline	Adenosine	Dethiobiotin	Histamine	Nobiletin	Phenylacetaldehyde	Rishitin	Sinapyl alcohol	Urocanic acid	(E,E)-Trichostachine	1,2,3-Trihydroxybenzene	Aerobactin	alpha-Campholene acetate	Bisphenol A	Cis-zeatin-7-N-glucoside	Clionasterol	Epicatechin	Estrone	Gentisate aldehyde	Homovanillin	L-Asparagine	L-Valine	Malvidin 3-glucoside	Melibiose	N-Acetylputrescine	Oleamide	Palmitoylethanolamide	Procyanidin B2	Pyridoxine	Testosterone	Uvaol	Vanilloside	Wyerone epoxide	Xanthorrhizol	Xanthoxyletin
4CL1	0.657143	0.771429	-0.657143	-0.942857	0.657143	0.771429	-0.714286	-0.6	-0.771429	0.828571	0.771429	1	0.6	0.6	0.771429	0.714286	0.771429	0.771429	0.771429	0.885714	-0.771429	0.657143	-0.771429	0.771429	0.542857	-0.657143	-0.771429	0.657143	0.6	0.6	-0.657143	-0.885714	0.542857	0.6	-0.657143	0.657143	0.6	0.657143	-0.6	0.771429
4CL2	0.771429	0.885714	-0.771429	-0.828571	0.771429	0.657143	-0.942857	-0.828571	-0.885714	0.6	0.657143	0.771429	0.828571	0.714286	0.657143	0.942857	0.657143	0.885714	0.657143	0.771429	-0.657143	0.771429	-0.542857	0.657143	0.771429	-0.771429	-0.885714	0.771429	0.828571	0.828571	-0.771429	-0.771429	0.771429	0.828571	-0.771429	0.771429	0.828571	0.771429	-0.714286	0.657143
ALDH2C4	0.885714	0.942857	-0.714286	-0.771429	0.885714	0.6	-1	-0.771429	-0.771429	0.542857	0.6	0.714286	0.771429	0.771429	0.771429	1	0.771429	0.942857	0.771429	0.828571	-0.771429	0.885714	-0.6	0.771429	0.828571	-0.885714	-0.942857	0.885714	0.942857	0.942857	-0.885714	-0.828571	0.828571	0.942857	-0.885714	0.885714	0.942857	0.885714	-0.771429	0.771429
ATCAD4	0.6	0.657143	-0.771429	-0.885714	0.6	0.885714	-0.6	-0.714286	-0.828571	0.942857	0.885714	0.942857	0.714286	0.657143	0.714286	0.6	0.714286	0.657143	0.714286	0.771429	-0.714286	0.6	-0.828571	0.714286	0.6	-0.6	-0.657143	0.6	0.542857	0.542857	-0.6	-0.771429	0.6	0.542857	-0.6	0.6	0.542857	0.6	-0.657143	0.714286
BGLU11	-0.771429	-0.714286	0.942857	0.828571	-0.6	-1	0.6	0.828571	0.714286	-0.942857	-1	-0.771429	-0.828571	-0.885714	-0.828571	-0.6	-0.828571	-0.542857	-0.828571	-0.771429	0.828571	-0.771429	0.885714	-0.828571	-0.771429	0.771429	0.714286	-0.6	-0.657143	-0.657143	0.6	0.771429	-0.771429	-0.657143	0.771429	-0.771429	-0.657143	-0.771429	0.885714	-0.828571
BGLU17	0.771429	0.714286	-0.942857	-0.657143	0.771429	0.828571	-0.771429	-1	-0.885714	0.771429	0.828571	0.6	1	0.885714	0.657143	0.771429	0.657143	0.714286	0.657143	0.6	-0.657143	0.771429	-0.714286	0.657143	0.942857	-0.771429	-0.714286	0.771429	0.828571	0.828571	-0.771429	-0.6	0.942857	0.828571	-0.771429	0.771429	0.828571	0.771429	-0.885714	0.657143
BGLU40	-0.714286	-0.771429	0.885714	0.771429	-0.714286	-0.771429	0.828571	0.942857	0.942857	-0.714286	-0.771429	-0.714286	-0.942857	-0.771429	-0.6	-0.828571	-0.6	-0.771429	-0.6	-0.657143	0.6	-0.714286	0.6	-0.6	-0.828571	0.714286	0.771429	-0.714286	-0.771429	-0.771429	0.714286	0.657143	-0.828571	-0.771429	0.714286	-0.714286	-0.771429	-0.714286	0.771429	-0.6
BGLU41	-0.6	-0.657143	0.771429	0.714286	-0.771429	-0.714286	0.771429	0.885714	1	-0.771429	-0.714286	-0.771429	-0.885714	-0.657143	-0.542857	-0.771429	-0.542857	-0.828571	-0.542857	-0.6	0.542857	-0.6	0.657143	-0.542857	-0.771429	0.6	0.657143	-0.771429	-0.714286	-0.714286	0.771429	0.6	-0.771429	-0.714286	0.6	-0.6	-0.714286	-0.6	0.657143	-0.542857
BGLU42	0.885714	0.942857	-0.714286	-0.771429	0.885714	0.6	-1	-0.771429	-0.771429	0.542857	0.6	0.714286	0.771429	0.771429	0.771429	1	0.771429	0.942857	0.771429	0.828571	-0.771429	0.885714	-0.6	0.771429	0.828571	-0.885714	-0.942857	0.885714	0.942857	0.942857	-0.885714	-0.828571	0.828571	0.942857	-0.885714	0.885714	0.942857	0.885714	-0.771429	0.771429
BGLU46	0.657143	0.771429	-0.657143	-0.771429	0.828571	0.6	-0.885714	-0.771429	-0.942857	0.657143	0.6	0.828571	0.771429	0.6	0.6	0.885714	0.6	0.942857	0.6	0.714286	-0.6	0.657143	-0.6	0.6	0.714286	-0.657143	-0.771429	0.828571	0.771429	0.771429	-0.828571	-0.714286	0.714286	0.771429	-0.657143	0.657143	0.771429	0.657143	-0.6	0.6
BGLU47	-0.828571	-0.771429	0.657143	0.771429	-0.828571	-0.771429	0.714286	0.6	0.6	-0.828571	-0.771429	-0.828571	-0.6	-0.771429	-0.942857	-0.714286	-0.942857	-0.771429	-0.942857	-0.885714	0.942857	-0.828571	0.942857	-0.942857	-0.714286	0.828571	0.771429	-0.828571	-0.771429	-0.771429	0.828571	0.885714	-0.714286	-0.771429	0.828571	-0.828571	-0.771429	-0.828571	0.771429	-0.942857
CAD5	0.885714	0.942857	-0.714286	-0.771429	0.885714	0.6	-1	-0.771429	-0.771429	0.542857	0.6	0.714286	0.771429	0.771429	0.771429	1	0.771429	0.942857	0.771429	0.828571	-0.771429	0.885714	-0.6	0.771429	0.828571	-0.885714	-0.942857	0.885714	0.942857	0.942857	-0.885714	-0.828571	0.828571	0.942857	-0.885714	0.885714	0.942857	0.885714	-0.771429	0.771429
CAD6	0.657143	0.6	-0.828571	-0.771429	0.657143	0.942857	-0.542857	-0.771429	-0.771429	1	0.942857	0.828571	0.771429	0.771429	0.771429	0.542857	0.771429	0.6	0.771429	0.714286	-0.771429	0.657143	-0.942857	0.771429	0.714286	-0.657143	-0.6	0.657143	0.6	0.6	-0.657143	-0.714286	0.714286	0.6	-0.657143	0.657143	0.6	0.657143	-0.771429	0.771429
CAD9	1	0.942857	-0.828571	-0.771429	0.828571	0.771429	-0.885714	-0.771429	-0.6	0.657143	0.771429	0.657143	0.771429	0.942857	0.942857	0.885714	0.942857	0.771429	0.942857	0.885714	-0.942857	1	-0.771429	0.942857	0.885714	-1	-0.942857	0.828571	0.942857	0.942857	-0.828571	-0.885714	0.885714	0.942857	-1	1	0.942857	1	-0.942857	0.942857
CCOAMT	0.771429	0.885714	-0.771429	-0.828571	0.771429	0.657143	-0.942857	-0.828571	-0.885714	0.6	0.657143	0.771429	0.828571	0.714286	0.657143	0.942857	0.657143	0.885714	0.657143	0.771429	-0.657143	0.771429	-0.542857	0.657143	0.771429	-0.771429	-0.885714	0.771429	0.828571	0.828571	-0.771429	-0.771429	0.771429	0.828571	-0.771429	0.771429	0.828571	0.771429	-0.714286	0.657143
CCoAOMT1	0.771429	0.714286	-0.942857	-0.657143	0.771429	0.828571	-0.771429	-1	-0.885714	0.771429	0.828571	0.6	1	0.885714	0.657143	0.771429	0.657143	0.714286	0.657143	0.6	-0.657143	0.771429	-0.714286	0.657143	0.942857	-0.771429	-0.714286	0.771429	0.828571	0.828571	-0.771429	-0.6	0.942857	0.828571	-0.771429	0.771429	0.828571	0.771429	-0.885714	0.657143
CCR1	0.885714	0.771429	-0.885714	-0.6	0.885714	0.771429	-0.828571	-0.942857	-0.771429	0.714286	0.771429	0.542857	0.942857	0.942857	0.771429	0.828571	0.771429	0.771429	0.771429	0.657143	-0.771429	0.885714	-0.771429	0.771429	1	-0.885714	-0.771429	0.885714	0.942857	0.942857	-0.885714	-0.657143	1	0.942857	-0.885714	0.885714	0.942857	0.885714	-0.942857	0.771429
CH4	0.942857	0.885714	-0.771429	-0.657143	0.942857	0.657143	-0.942857	-0.828571	-0.714286	0.6	0.657143	0.6	0.828571	0.885714	0.828571	0.942857	0.828571	0.885714	0.828571	0.771429	-0.828571	0.942857	-0.714286	0.828571	0.942857	-0.942857	-0.885714	0.942857	1	1	-0.942857	-0.771429	0.942857	1	-0.942857	0.942857	1	0.942857	-0.885714	0.828571
CYP98A3	0.885714	0.942857	-0.714286	-0.771429	0.885714	0.6	-1	-0.771429	-0.771429	0.542857	0.6	0.714286	0.771429	0.771429	0.771429	1	0.771429	0.942857	0.771429	0.828571	-0.771429	0.885714	-0.6	0.771429	0.828571	-0.885714	-0.942857	0.885714	0.942857	0.942857	-0.885714	-0.828571	0.828571	0.942857	-0.885714	0.885714	0.942857	0.885714	-0.771429	0.771429
FAH1	0.942857	0.885714	-0.771429	-0.657143	0.942857	0.657143	-0.942857	-0.828571	-0.714286	0.6	0.657143	0.6	0.828571	0.885714	0.828571	0.942857	0.828571	0.885714	0.828571	0.771429	-0.828571	0.942857	-0.714286	0.828571	0.942857	-0.942857	-0.885714	0.942857	1	1	-0.942857	-0.771429	0.942857	1	-0.942857	0.942857	1	0.942857	-0.885714	0.828571
HCT	0.6	0.714286	-0.6	-0.828571	0.771429	0.657143	-0.771429	-0.657143	-0.885714	0.771429	0.657143	0.942857	0.657143	0.542857	0.657143	0.771429	0.657143	0.885714	0.657143	0.771429	-0.657143	0.6	-0.714286	0.657143	0.6	-0.6	-0.714286	0.771429	0.657143	0.657143	-0.771429	-0.771429	0.6	0.657143	-0.6	0.6	0.657143	0.6	-0.542857	0.657143
LOC107887406	0.771429	0.657143	-0.771429	-0.714286	0.771429	0.885714	-0.6	-0.714286	-0.657143	0.942857	0.885714	0.771429	0.714286	0.828571	0.885714	0.6	0.885714	0.657143	0.885714	0.771429	-0.885714	0.771429	-1	0.885714	0.771429	-0.771429	-0.657143	0.771429	0.714286	0.714286	-0.771429	-0.771429	0.771429	0.714286	-0.771429	0.771429	0.714286	0.771429	-0.828571	0.885714
LOC107889282	-0.885714	-0.942857	0.714286	0.942857	-0.714286	-0.771429	0.828571	0.6	0.6	-0.714286	-0.771429	-0.885714	-0.6	-0.771429	-0.942857	-0.828571	-0.942857	-0.771429	-0.942857	-1	0.942857	-0.885714	0.771429	-0.942857	-0.657143	0.885714	0.942857	-0.714286	-0.771429	-0.771429	0.714286	1	-0.657143	-0.771429	0.885714	-0.885714	-0.771429	-0.885714	0.771429	-0.942857
LOC107889615	0.885714	0.942857	-0.714286	-0.771429	0.885714	0.6	-1	-0.771429	-0.771429	0.542857	0.6	0.714286	0.771429	0.771429	0.771429	1	0.771429	0.942857	0.771429	0.828571	-0.771429	0.885714	-0.6	0.771429	0.828571	-0.885714	-0.942857	0.885714	0.942857	0.942857	-0.885714	-0.828571	0.828571	0.942857	-0.885714	0.885714	0.942857	0.885714	-0.771429	0.771429
LOC107890793	0.771429	0.828571	-0.6	-0.885714	0.771429	0.714286	-0.771429	-0.542857	-0.657143	0.771429	0.714286	0.942857	0.542857	0.657143	0.885714	0.771429	0.885714	0.828571	0.885714	0.942857	-0.885714	0.771429	-0.828571	0.885714	0.6	-0.771429	-0.828571	0.771429	0.714286	0.714286	-0.771429	-0.942857	0.6	0.714286	-0.771429	0.771429	0.714286	0.771429	-0.657143	0.885714
LOC107891116	0.885714	0.771429	-0.885714	-0.6	0.885714	0.771429	-0.828571	-0.942857	-0.771429	0.714286	0.771429	0.542857	0.942857	0.942857	0.771429	0.828571	0.771429	0.771429	0.771429	0.657143	-0.771429	0.885714	-0.771429	0.771429	1	-0.885714	-0.771429	0.885714	0.942857	0.942857	-0.885714	-0.657143	1	0.942857	-0.885714	0.885714	0.942857	0.885714	-0.942857	0.771429
LOC107891457	-0.885714	-0.828571	0.6	0.485714	-0.828571	-0.428571	0.885714	0.657143	0.485714	-0.314286	-0.428571	-0.371429	-0.657143	-0.771429	-0.714286	-0.885714	-0.714286	-0.771429	-0.714286	-0.657143	0.714286	-0.885714	0.485714	-0.714286	-0.828571	0.885714	0.828571	-0.828571	-0.942857	-0.942857	0.828571	0.657143	-0.828571	-0.942857	0.885714	-0.885714	-0.942857	-0.885714	0.771429	-0.714286
LOC107891673	0.6	0.657143	-0.771429	-0.885714	0.6	0.885714	-0.6	-0.714286	-0.828571	0.942857	0.885714	0.942857	0.714286	0.657143	0.714286	0.6	0.714286	0.657143	0.714286	0.771429	-0.714286	0.6	-0.828571	0.714286	0.6	-0.6	-0.657143	0.6	0.542857	0.542857	-0.6	-0.771429	0.6	0.542857	-0.6	0.6	0.542857	0.6	-0.657143	0.714286
LOC107891956	0.714286	0.771429	-0.542857	-0.771429	0.885714	0.6	-0.828571	-0.6	-0.771429	0.714286	0.6	0.885714	0.6	0.6	0.771429	0.828571	0.771429	0.942857	0.771429	0.828571	-0.771429	0.714286	-0.771429	0.771429	0.657143	-0.714286	-0.771429	0.885714	0.771429	0.771429	-0.885714	-0.828571	0.657143	0.771429	-0.714286	0.714286	0.771429	0.714286	-0.6	0.771429
LOC107896146	-0.771429	-0.828571	0.6	0.885714	-0.771429	-0.714286	0.771429	0.542857	0.657143	-0.771429	-0.714286	-0.942857	-0.542857	-0.657143	-0.885714	-0.771429	-0.885714	-0.828571	-0.885714	-0.942857	0.885714	-0.771429	0.828571	-0.885714	-0.6	0.771429	0.828571	-0.771429	-0.714286	-0.714286	0.771429	0.942857	-0.6	-0.714286	0.771429	-0.771429	-0.714286	-0.771429	0.657143	-0.885714
LOC107896588	-0.771429	-0.657143	0.771429	0.714286	-0.771429	-0.885714	0.6	0.714286	0.657143	-0.942857	-0.885714	-0.771429	-0.714286	-0.828571	-0.885714	-0.6	-0.885714	-0.657143	-0.885714	-0.771429	0.885714	-0.771429	1	-0.885714	-0.771429	0.771429	0.657143	-0.771429	-0.714286	-0.714286	0.771429	0.771429	-0.771429	-0.714286	0.771429	-0.771429	-0.714286	-0.771429	0.828571	-0.885714
LOC107898025	0.771429	0.885714	-0.771429	-0.828571	0.771429	0.657143	-0.942857	-0.828571	-0.885714	0.6	0.657143	0.771429	0.828571	0.714286	0.657143	0.942857	0.657143	0.885714	0.657143	0.771429	-0.657143	0.771429	-0.542857	0.657143	0.771429	-0.771429	-0.885714	0.771429	0.828571	0.828571	-0.771429	-0.771429	0.771429	0.828571	-0.771429	0.771429	0.828571	0.771429	-0.714286	0.657143
LOC107898918	0.542857	0.6	-0.714286	-0.771429	0.714286	0.771429	-0.657143	-0.771429	-0.942857	0.885714	0.771429	0.885714	0.771429	0.6	0.6	0.657143	0.6	0.771429	0.6	0.657143	-0.6	0.542857	-0.771429	0.6	0.657143	-0.542857	-0.6	0.714286	0.6	0.6	-0.714286	-0.657143	0.657143	0.6	-0.542857	0.542857	0.6	0.542857	-0.6	0.6
LOC107899656	0.771429	0.657143	-0.771429	-0.714286	0.771429	0.885714	-0.6	-0.714286	-0.657143	0.942857	0.885714	0.771429	0.714286	0.828571	0.885714	0.6	0.885714	0.657143	0.885714	0.771429	-0.885714	0.771429	-1	0.885714	0.771429	-0.771429	-0.657143	0.771429	0.714286	0.714286	-0.771429	-0.771429	0.771429	0.714286	-0.771429	0.771429	0.714286	0.771429	-0.828571	0.885714
LOC107904826	0.771429	0.885714	-0.771429	-0.828571	0.771429	0.657143	-0.942857	-0.828571	-0.885714	0.6	0.657143	0.771429	0.828571	0.714286	0.657143	0.942857	0.657143	0.885714	0.657143	0.771429	-0.657143	0.771429	-0.542857	0.657143	0.771429	-0.771429	-0.885714	0.771429	0.828571	0.828571	-0.771429	-0.771429	0.771429	0.828571	-0.771429	0.771429	0.828571	0.771429	-0.714286	0.657143
LOC107906603	0.771429	0.885714	-0.771429	-0.828571	0.771429	0.657143	-0.942857	-0.828571	-0.885714	0.6	0.657143	0.771429	0.828571	0.714286	0.657143	0.942857	0.657143	0.885714	0.657143	0.771429	-0.657143	0.771429	-0.542857	0.657143	0.771429	-0.771429	-0.885714	0.771429	0.828571	0.828571	-0.771429	-0.771429	0.771429	0.828571	-0.771429	0.771429	0.828571	0.771429	-0.714286	0.657143
LOC107907337	0.771429	0.828571	-0.6	-0.885714	0.771429	0.714286	-0.771429	-0.542857	-0.657143	0.771429	0.714286	0.942857	0.542857	0.657143	0.885714	0.771429	0.885714	0.828571	0.885714	0.942857	-0.885714	0.771429	-0.828571	0.885714	0.6	-0.771429	-0.828571	0.771429	0.714286	0.714286	-0.771429	-0.942857	0.6	0.714286	-0.771429	0.771429	0.714286	0.771429	-0.657143	0.885714
LOC107907702	0.6	0.657143	-0.771429	-0.714286	0.771429	0.714286	-0.771429	-0.885714	-1	0.771429	0.714286	0.771429	0.885714	0.657143	0.542857	0.771429	0.542857	0.828571	0.542857	0.6	-0.542857	0.6	-0.657143	0.542857	0.771429	-0.6	-0.657143	0.771429	0.714286	0.714286	-0.771429	-0.6	0.771429	0.714286	-0.6	0.6	0.714286	0.6	-0.657143	0.542857
LOC107912016	0.771429	0.714286	-0.942857	-0.657143	0.771429	0.828571	-0.771429	-1	-0.885714	0.771429	0.828571	0.6	1	0.885714	0.657143	0.771429	0.657143	0.714286	0.657143	0.6	-0.657143	0.771429	-0.714286	0.657143	0.942857	-0.771429	-0.714286	0.771429	0.828571	0.828571	-0.771429	-0.6	0.942857	0.828571	-0.771429	0.771429	0.828571	0.771429	-0.885714	0.657143
LOC107912053	0.657143	0.771429	-0.657143	-0.942857	0.657143	0.771429	-0.714286	-0.6	-0.771429	0.828571	0.771429	1	0.6	0.6	0.771429	0.714286	0.771429	0.771429	0.771429	0.885714	-0.771429	0.657143	-0.771429	0.771429	0.542857	-0.657143	-0.771429	0.657143	0.6	0.6	-0.657143	-0.885714	0.542857	0.6	-0.657143	0.657143	0.6	0.657143	-0.6	0.771429
LOC107913415	0.771429	0.828571	-0.6	-0.885714	0.771429	0.714286	-0.771429	-0.542857	-0.657143	0.771429	0.714286	0.942857	0.542857	0.657143	0.885714	0.771429	0.885714	0.828571	0.885714	0.942857	-0.885714	0.771429	-0.828571	0.885714	0.6	-0.771429	-0.828571	0.771429	0.714286	0.714286	-0.771429	-0.942857	0.6	0.714286	-0.771429	0.771429	0.714286	0.771429	-0.657143	0.885714
LOC107915919	-0.771429	-0.828571	0.6	0.885714	-0.771429	-0.714286	0.771429	0.542857	0.657143	-0.771429	-0.714286	-0.942857	-0.542857	-0.657143	-0.885714	-0.771429	-0.885714	-0.828571	-0.885714	-0.942857	0.885714	-0.771429	0.828571	-0.885714	-0.6	0.771429	0.828571	-0.771429	-0.714286	-0.714286	0.771429	0.942857	-0.6	-0.714286	0.771429	-0.771429	-0.714286	-0.771429	0.657143	-0.885714
LOC107916248	-0.657143	-0.771429	0.657143	0.942857	-0.657143	-0.771429	0.714286	0.6	0.771429	-0.828571	-0.771429	-1	-0.6	-0.6	-0.771429	-0.714286	-0.771429	-0.771429	-0.771429	-0.885714	0.771429	-0.657143	0.771429	-0.771429	-0.542857	0.657143	0.771429	-0.657143	-0.6	-0.6	0.657143	0.885714	-0.542857	-0.6	0.657143	-0.657143	-0.6	-0.657143	0.6	-0.771429
LOC107924255	0.771429	0.714286	-0.942857	-0.657143	0.771429	0.828571	-0.771429	-1	-0.885714	0.771429	0.828571	0.6	1	0.885714	0.657143	0.771429	0.657143	0.714286	0.657143	0.6	-0.657143	0.771429	-0.714286	0.657143	0.942857	-0.771429	-0.714286	0.771429	0.828571	0.828571	-0.771429	-0.6	0.942857	0.828571	-0.771429	0.771429	0.828571	0.771429	-0.885714	0.657143
LOC107927147	-0.6	-0.714286	0.6	0.828571	-0.771429	-0.657143	0.771429	0.657143	0.885714	-0.771429	-0.657143	-0.942857	-0.657143	-0.542857	-0.657143	-0.771429	-0.657143	-0.885714	-0.657143	-0.771429	0.657143	-0.6	0.714286	-0.657143	-0.6	0.6	0.714286	-0.771429	-0.657143	-0.657143	0.771429	0.771429	-0.6	-0.657143	0.6	-0.6	-0.657143	-0.6	0.542857	-0.657143
LOC107927184	-0.771429	-0.657143	0.771429	0.714286	-0.771429	-0.885714	0.6	0.714286	0.657143	-0.942857	-0.885714	-0.771429	-0.714286	-0.828571	-0.885714	-0.6	-0.885714	-0.657143	-0.885714	-0.771429	0.885714	-0.771429	1	-0.885714	-0.771429	0.771429	0.657143	-0.771429	-0.714286	-0.714286	0.771429	0.771429	-0.771429	-0.714286	0.771429	-0.771429	-0.714286	-0.771429	0.828571	-0.885714
LOC107929464	-0.828571	-0.771429	1	0.771429	-0.657143	-0.942857	0.714286	0.942857	0.771429	-0.828571	-0.942857	-0.657143	-0.942857	-0.942857	-0.771429	-0.714286	-0.771429	-0.6	-0.771429	-0.714286	0.771429	-0.828571	0.771429	-0.771429	-0.885714	0.828571	0.771429	-0.657143	-0.771429	-0.771429	0.657143	0.714286	-0.885714	-0.771429	0.828571	-0.828571	-0.771429	-0.828571	0.942857	-0.771429
LOC107936009	0.942857	0.885714	-0.771429	-0.657143	0.942857	0.657143	-0.942857	-0.828571	-0.714286	0.6	0.657143	0.6	0.828571	0.885714	0.828571	0.942857	0.828571	0.885714	0.828571	0.771429	-0.828571	0.942857	-0.714286	0.828571	0.942857	-0.942857	-0.885714	0.942857	1	1	-0.942857	-0.771429	0.942857	1	-0.942857	0.942857	1	0.942857	-0.885714	0.828571
LOC107937102	0.657143	0.771429	-0.657143	-0.942857	0.657143	0.771429	-0.714286	-0.6	-0.771429	0.828571	0.771429	1	0.6	0.6	0.771429	0.714286	0.771429	0.771429	0.771429	0.885714	-0.771429	0.657143	-0.771429	0.771429	0.542857	-0.657143	-0.771429	0.657143	0.6	0.6	-0.657143	-0.885714	0.542857	0.6	-0.657143	0.657143	0.6	0.657143	-0.6	0.771429
LOC107938562	0.942857	0.885714	-0.771429	-0.657143	0.942857	0.657143	-0.942857	-0.828571	-0.714286	0.6	0.657143	0.6	0.828571	0.885714	0.828571	0.942857	0.828571	0.885714	0.828571	0.771429	-0.828571	0.942857	-0.714286	0.828571	0.942857	-0.942857	-0.885714	0.942857	1	1	-0.942857	-0.771429	0.942857	1	-0.942857	0.942857	1	0.942857	-0.885714	0.828571
LOC107941931	0.771429	0.885714	-0.771429	-1	0.6	0.828571	-0.771429	-0.657143	-0.714286	0.771429	0.828571	0.942857	0.657143	0.714286	0.828571	0.771429	0.828571	0.714286	0.828571	0.942857	-0.828571	0.771429	-0.714286	0.828571	0.6	-0.771429	-0.885714	0.6	0.657143	0.657143	-0.6	-0.942857	0.6	0.657143	-0.771429	0.771429	0.657143	0.771429	-0.714286	0.828571
LOC107943616	0.771429	0.828571	-0.6	-0.885714	0.771429	0.714286	-0.771429	-0.542857	-0.657143	0.771429	0.714286	0.942857	0.542857	0.657143	0.885714	0.771429	0.885714	0.828571	0.885714	0.942857	-0.885714	0.771429	-0.828571	0.885714	0.6	-0.771429	-0.828571	0.771429	0.714286	0.714286	-0.771429	-0.942857	0.6	0.714286	-0.771429	0.771429	0.714286	0.771429	-0.657143	0.885714
LOC107945128	0.771429	0.885714	-0.771429	-0.828571	0.771429	0.657143	-0.942857	-0.828571	-0.885714	0.6	0.657143	0.771429	0.828571	0.714286	0.657143	0.942857	0.657143	0.885714	0.657143	0.771429	-0.657143	0.771429	-0.542857	0.657143	0.771429	-0.771429	-0.885714	0.771429	0.828571	0.828571	-0.771429	-0.771429	0.771429	0.828571	-0.771429	0.771429	0.828571	0.771429	-0.714286	0.657143
LOC107945392	0.771429	0.657143	-0.771429	-0.542857	0.942857	0.714286	-0.771429	-0.885714	-0.828571	0.771429	0.714286	0.6	0.885714	0.828571	0.714286	0.771429	0.714286	0.828571	0.714286	0.6	-0.714286	0.771429	-0.828571	0.714286	0.942857	-0.771429	-0.657143	0.942857	0.885714	0.885714	-0.942857	-0.6	0.942857	0.885714	-0.771429	0.771429	0.885714	0.771429	-0.828571	0.714286
LOC107945414	0.657143	0.771429	-0.657143	-0.942857	0.657143	0.771429	-0.714286	-0.6	-0.771429	0.828571	0.771429	1	0.6	0.6	0.771429	0.714286	0.771429	0.771429	0.771429	0.885714	-0.771429	0.657143	-0.771429	0.771429	0.542857	-0.657143	-0.771429	0.657143	0.6	0.6	-0.657143	-0.885714	0.542857	0.6	-0.657143	0.657143	0.6	0.657143	-0.6	0.771429
LOC107946726	0.828571	0.771429	-0.657143	-0.771429	0.828571	0.771429	-0.714286	-0.6	-0.6	0.828571	0.771429	0.828571	0.6	0.771429	0.942857	0.714286	0.942857	0.771429	0.942857	0.885714	-0.942857	0.828571	-0.942857	0.942857	0.714286	-0.828571	-0.771429	0.828571	0.771429	0.771429	-0.828571	-0.885714	0.714286	0.771429	-0.828571	0.828571	0.771429	0.828571	-0.771429	0.942857
LOC107955572	0.828571	0.771429	-0.657143	-0.771429	0.828571	0.771429	-0.714286	-0.6	-0.6	0.828571	0.771429	0.828571	0.6	0.771429	0.942857	0.714286	0.942857	0.771429	0.942857	0.885714	-0.942857	0.828571	-0.942857	0.942857	0.714286	-0.828571	-0.771429	0.828571	0.771429	0.771429	-0.828571	-0.885714	0.714286	0.771429	-0.828571	0.828571	0.771429	0.828571	-0.771429	0.942857
LOC107958290	-0.771429	-0.828571	0.942857	0.885714	-0.6	-0.885714	0.771429	0.885714	0.828571	-0.771429	-0.885714	-0.771429	-0.885714	-0.828571	-0.714286	-0.771429	-0.714286	-0.657143	-0.714286	-0.771429	0.714286	-0.771429	0.657143	-0.714286	-0.771429	0.771429	0.828571	-0.6	-0.714286	-0.714286	0.6	0.771429	-0.771429	-0.714286	0.771429	-0.771429	-0.714286	-0.771429	0.828571	-0.714286
LOC107958589	0.942857	1	-0.771429	-0.885714	0.771429	0.714286	-0.942857	-0.714286	-0.657143	0.6	0.714286	0.771429	0.714286	0.828571	0.885714	0.942857	0.885714	0.828571	0.885714	0.942857	-0.885714	0.942857	-0.657143	0.885714	0.771429	-0.942857	-1	0.771429	0.885714	0.885714	-0.771429	-0.942857	0.771429	0.885714	-0.942857	0.942857	0.885714	0.942857	-0.828571	0.885714
LOC107962681	0.885714	0.942857	-0.714286	-0.771429	0.885714	0.6	-1	-0.771429	-0.771429	0.542857	0.6	0.714286	0.771429	0.771429	0.771429	1	0.771429	0.942857	0.771429	0.828571	-0.771429	0.885714	-0.6	0.771429	0.828571	-0.885714	-0.942857	0.885714	0.942857	0.942857	-0.885714	-0.828571	0.828571	0.942857	-0.885714	0.885714	0.942857	0.885714	-0.771429	0.771429
LOC107963914	0.771429	0.828571	-0.6	-0.714286	0.942857	0.542857	-0.942857	-0.714286	-0.828571	0.6	0.542857	0.771429	0.714286	0.657143	0.714286	0.942857	0.714286	1	0.714286	0.771429	-0.714286	0.771429	-0.657143	0.714286	0.771429	-0.771429	-0.828571	0.942857	0.885714	0.885714	-0.942857	-0.771429	0.771429	0.885714	-0.771429	0.771429	0.885714	0.771429	-0.657143	0.714286
LOC121204739	0.942857	0.885714	-0.771429	-0.657143	0.942857	0.657143	-0.942857	-0.828571	-0.714286	0.6	0.657143	0.6	0.828571	0.885714	0.828571	0.942857	0.828571	0.885714	0.828571	0.771429	-0.828571	0.942857	-0.714286	0.828571	0.942857	-0.942857	-0.885714	0.942857	1	1	-0.942857	-0.771429	0.942857	1	-0.942857	0.942857	1	0.942857	-0.885714	0.828571
LOC121204740	0.885714	0.942857	-0.714286	-0.771429	0.885714	0.6	-1	-0.771429	-0.771429	0.542857	0.6	0.714286	0.771429	0.771429	0.771429	1	0.771429	0.942857	0.771429	0.828571	-0.771429	0.885714	-0.6	0.771429	0.828571	-0.885714	-0.942857	0.885714	0.942857	0.942857	-0.885714	-0.828571	0.828571	0.942857	-0.885714	0.885714	0.942857	0.885714	-0.771429	0.771429
LOC121211110	0.828571	0.771429	-0.657143	-0.771429	0.828571	0.771429	-0.714286	-0.6	-0.6	0.828571	0.771429	0.828571	0.6	0.771429	0.942857	0.714286	0.942857	0.771429	0.942857	0.885714	-0.942857	0.828571	-0.942857	0.942857	0.714286	-0.828571	-0.771429	0.828571	0.771429	0.771429	-0.828571	-0.885714	0.714286	0.771429	-0.828571	0.828571	0.771429	0.828571	-0.771429	0.942857
LOC121214674	0.828571	0.885714	-0.542857	-0.6	0.771429	0.371429	-0.942857	-0.6	-0.542857	0.257143	0.371429	0.485714	0.6	0.657143	0.657143	0.942857	0.657143	0.828571	0.657143	0.714286	-0.657143	0.828571	-0.371429	0.657143	0.714286	-0.828571	-0.885714	0.771429	0.885714	0.885714	-0.771429	-0.714286	0.714286	0.885714	-0.828571	0.828571	0.885714	0.828571	-0.657143	0.657143
LOC121219973	-0.371429	-0.485714	0.6	0.828571	-0.314286	-0.771429	0.371429	0.485714	0.657143	-0.828571	-0.771429	-0.885714	-0.485714	-0.428571	-0.542857	-0.371429	-0.542857	-0.428571	-0.542857	-0.657143	0.542857	-0.371429	0.657143	-0.542857	-0.314286	0.371429	0.485714	-0.314286	-0.257143	-0.257143	0.314286	0.657143	-0.314286	-0.257143	0.371429	-0.371429	-0.257143	-0.371429	0.428571	-0.542857
LOC121223077	0.771429	0.828571	-0.6	-0.885714	0.771429	0.714286	-0.771429	-0.542857	-0.657143	0.771429	0.714286	0.942857	0.542857	0.657143	0.885714	0.771429	0.885714	0.828571	0.885714	0.942857	-0.885714	0.771429	-0.828571	0.885714	0.6	-0.771429	-0.828571	0.771429	0.714286	0.714286	-0.771429	-0.942857	0.6	0.714286	-0.771429	0.771429	0.714286	0.771429	-0.657143	0.885714
LOC121229150	-0.657143	-0.6	0.828571	0.771429	-0.657143	-0.942857	0.542857	0.771429	0.771429	-1	-0.942857	-0.828571	-0.771429	-0.771429	-0.771429	-0.542857	-0.771429	-0.6	-0.771429	-0.714286	0.771429	-0.657143	0.942857	-0.771429	-0.714286	0.657143	0.6	-0.657143	-0.6	-0.6	0.657143	0.714286	-0.714286	-0.6	0.657143	-0.657143	-0.6	-0.657143	0.771429	-0.771429
MEE23	0.885714	0.942857	-0.714286	-0.771429	0.885714	0.6	-1	-0.771429	-0.771429	0.542857	0.6	0.714286	0.771429	0.771429	0.771429	1	0.771429	0.942857	0.771429	0.828571	-0.771429	0.885714	-0.6	0.771429	0.828571	-0.885714	-0.942857	0.885714	0.942857	0.942857	-0.885714	-0.828571	0.828571	0.942857	-0.885714	0.885714	0.942857	0.885714	-0.771429	0.771429
OMT1	0.714286	0.771429	-0.885714	-0.771429	0.714286	0.771429	-0.828571	-0.942857	-0.942857	0.714286	0.771429	0.714286	0.942857	0.771429	0.6	0.828571	0.6	0.771429	0.6	0.657143	-0.6	0.714286	-0.6	0.6	0.828571	-0.714286	-0.771429	0.714286	0.771429	0.771429	-0.714286	-0.657143	0.828571	0.771429	-0.714286	0.714286	0.771429	0.714286	-0.771429	0.6
PA2	0.942857	1	-0.771429	-0.885714	0.771429	0.714286	-0.942857	-0.714286	-0.657143	0.6	0.714286	0.771429	0.714286	0.828571	0.885714	0.942857	0.885714	0.828571	0.885714	0.942857	-0.885714	0.942857	-0.657143	0.885714	0.771429	-0.942857	-1	0.771429	0.885714	0.885714	-0.771429	-0.942857	0.771429	0.885714	-0.942857	0.942857	0.885714	0.942857	-0.828571	0.885714
PAL1	0.885714	0.942857	-0.714286	-0.771429	0.885714	0.6	-1	-0.771429	-0.771429	0.542857	0.6	0.714286	0.771429	0.771429	0.771429	1	0.771429	0.942857	0.771429	0.828571	-0.771429	0.885714	-0.6	0.771429	0.828571	-0.885714	-0.942857	0.885714	0.942857	0.942857	-0.885714	-0.828571	0.828571	0.942857	-0.885714	0.885714	0.942857	0.885714	-0.771429	0.771429
PAL2	0.942857	0.885714	-0.771429	-0.657143	0.942857	0.657143	-0.942857	-0.828571	-0.714286	0.6	0.657143	0.6	0.828571	0.885714	0.828571	0.942857	0.828571	0.885714	0.828571	0.771429	-0.828571	0.942857	-0.714286	0.828571	0.942857	-0.942857	-0.885714	0.942857	1	1	-0.942857	-0.771429	0.942857	1	-0.942857	0.942857	1	0.942857	-0.885714	0.828571
PER64	0.771429	0.714286	-0.942857	-0.657143	0.771429	0.828571	-0.771429	-1	-0.885714	0.771429	0.828571	0.6	1	0.885714	0.657143	0.771429	0.657143	0.714286	0.657143	0.6	-0.657143	0.771429	-0.714286	0.657143	0.942857	-0.771429	-0.714286	0.771429	0.828571	0.828571	-0.771429	-0.6	0.942857	0.828571	-0.771429	0.771429	0.828571	0.771429	-0.885714	0.657143
PRX52	0.885714	0.942857	-0.714286	-0.771429	0.885714	0.6	-1	-0.771429	-0.771429	0.542857	0.6	0.714286	0.771429	0.771429	0.771429	1	0.771429	0.942857	0.771429	0.828571	-0.771429	0.885714	-0.6	0.771429	0.828571	-0.885714	-0.942857	0.885714	0.942857	0.942857	-0.885714	-0.828571	0.828571	0.942857	-0.885714	0.885714	0.942857	0.885714	-0.771429	0.771429
PRXR1	0.771429	0.828571	-0.6	-0.885714	0.771429	0.714286	-0.771429	-0.542857	-0.657143	0.771429	0.714286	0.942857	0.542857	0.657143	0.885714	0.771429	0.885714	0.828571	0.885714	0.942857	-0.885714	0.771429	-0.828571	0.885714	0.6	-0.771429	-0.828571	0.771429	0.714286	0.714286	-0.771429	-0.942857	0.6	0.714286	-0.771429	0.771429	0.714286	0.771429	-0.657143	0.885714
RCI3	0.885714	0.942857	-0.714286	-0.771429	0.885714	0.6	-1	-0.771429	-0.771429	0.542857	0.6	0.714286	0.771429	0.771429	0.771429	1	0.771429	0.942857	0.771429	0.828571	-0.771429	0.885714	-0.6	0.771429	0.828571	-0.885714	-0.942857	0.885714	0.942857	0.942857	-0.885714	-0.828571	0.828571	0.942857	-0.885714	0.885714	0.942857	0.885714	-0.771429	0.771429
SCPL19	-0.885714	-0.942857	0.714286	0.771429	-0.885714	-0.6	1	0.771429	0.771429	-0.542857	-0.6	-0.714286	-0.771429	-0.771429	-0.771429	-1	-0.771429	-0.942857	-0.771429	-0.828571	0.771429	-0.885714	0.6	-0.771429	-0.828571	0.885714	0.942857	-0.885714	-0.942857	-0.942857	0.885714	0.828571	-0.828571	-0.942857	0.885714	-0.885714	-0.942857	-0.885714	0.771429	-0.771429

## Sheet: NEG-CJ72T10vs72T0
	4-Nitrophenol	15-KETE	Eicosapentaenoic acid	Galactaric acid	Vanillic acid	Hypoxanthine	Kinetin	Protocatechuic acid	(S,E)-Zearalenone	Gingerol	Carmine red	Marmesin	Procyanidin B2	Arbutin	N-Acetyl-L-phenylalanine	Glucose 1-phosphate	Citric acid	Mangiferin	Adenosine monophosphate	13-OxoODE	Pyrrolidonecarboxylic acid	Alpha-dimorphecolic acid	Gamma-Linolenic acid	9-OxoODE
C4H	0.771429	0.885714	0.771429	-0.942857	0.771429	0.714286	0.942857	0.657143	0.6	0.6	0.771429	0.771429	0.942857	0.828571	0.885714	0.885714	0.942857	0.885714	0.942857	-0.885714	-1	-0.828571	-0.6	-0.6
LOC107896146	-0.542857	-0.771429	-0.657143	0.828571	-0.885714	-0.942857	-0.828571	-0.771429	-0.828571	-0.714286	-0.657143	-0.657143	-0.714286	-0.6	-0.771429	-0.771429	-0.828571	-0.771429	-0.828571	0.771429	0.771429	0.6	0.828571	0.828571
OMT1	0.771429	0.885714	0.771429	-0.942857	0.771429	0.714286	0.942857	0.657143	0.6	0.6	0.771429	0.771429	0.942857	0.828571	0.885714	0.885714	0.942857	0.885714	0.942857	-0.885714	-1	-0.828571	-0.6	-0.6
LOC107889615	0.828571	0.771429	0.885714	-0.885714	0.828571	0.771429	0.885714	0.6	0.542857	0.657143	0.714286	0.714286	0.828571	0.771429	0.771429	0.771429	0.885714	0.771429	0.885714	-0.771429	-0.942857	-0.771429	-0.542857	-0.542857
CCoAMT1	0.771429	0.885714	0.771429	-0.942857	0.771429	0.714286	0.942857	0.657143	0.6	0.6	0.771429	0.771429	0.942857	0.828571	0.885714	0.885714	0.942857	0.885714	0.942857	-0.885714	-1	-0.828571	-0.6	-0.6
CYP98A3	0.771429	0.885714	0.771429	-0.942857	0.771429	0.714286	0.942857	0.657143	0.6	0.6	0.771429	0.771429	0.942857	0.828571	0.885714	0.885714	0.942857	0.885714	0.942857	-0.885714	-1	-0.828571	-0.6	-0.6
LOC107937102	0.542857	0.771429	0.657143	-0.828571	0.885714	0.942857	0.828571	0.771429	0.828571	0.714286	0.657143	0.657143	0.714286	0.6	0.771429	0.771429	0.828571	0.771429	0.828571	-0.771429	-0.771429	-0.6	-0.828571	-0.828571
CAD9	0.542857	0.771429	0.657143	-0.828571	0.885714	0.942857	0.828571	0.771429	0.828571	0.714286	0.657143	0.657143	0.714286	0.6	0.771429	0.771429	0.828571	0.771429	0.828571	-0.771429	-0.771429	-0.6	-0.828571	-0.828571
FAH1	0.257143	0.657143	0.428571	-0.714286	0.714286	0.828571	0.714286	0.657143	0.714286	0.542857	0.428571	0.428571	0.542857	0.371429	0.6	0.6	0.657143	0.6	0.657143	-0.6	-0.6	-0.371429	-0.714286	-0.714286
LOC107940635	0.771429	0.885714	0.771429	-0.942857	0.771429	0.714286	0.942857	0.657143	0.6	0.6	0.771429	0.771429	0.942857	0.828571	0.885714	0.885714	0.942857	0.885714	0.942857	-0.885714	-1	-0.828571	-0.6	-0.6
CCOAMT1	0.771429	0.885714	0.771429	-0.942857	0.771429	0.714286	0.942857	0.657143	0.6	0.6	0.771429	0.771429	0.942857	0.828571	0.885714	0.885714	0.942857	0.885714	0.942857	-0.885714	-1	-0.828571	-0.6	-0.6
LOC107908295	1	0.771429	0.885714	-0.714286	0.657143	0.6	0.714286	0.771429	0.714286	0.828571	0.885714	0.885714	0.828571	0.942857	0.771429	0.771429	0.714286	0.771429	0.714286	-0.771429	-0.771429	-0.942857	-0.714286	-0.714286
LOC107915919	-0.542857	-0.771429	-0.657143	0.828571	-0.885714	-0.942857	-0.828571	-0.771429	-0.828571	-0.714286	-0.657143	-0.657143	-0.714286	-0.6	-0.771429	-0.771429	-0.828571	-0.771429	-0.828571	0.771429	0.771429	0.6	0.828571	0.828571
4CL1	0.6	0.885714	0.771429	-0.942857	0.771429	0.885714	0.942857	0.828571	0.771429	0.771429	0.6	0.6	0.771429	0.657143	0.714286	0.714286	0.771429	0.714286	0.771429	-0.714286	-0.828571	-0.657143	-0.771429	-0.771429
LOC107891116	0.714286	0.6	0.828571	-0.657143	0.885714	0.942857	0.657143	0.771429	0.828571	0.885714	0.657143	0.657143	0.542857	0.6	0.6	0.6	0.657143	0.6	0.657143	-0.6	-0.6	-0.6	-0.828571	-0.828571
PER64	0.771429	0.885714	0.771429	-0.942857	0.771429	0.714286	0.942857	0.657143	0.6	0.6	0.771429	0.771429	0.942857	0.828571	0.885714	0.885714	0.942857	0.885714	0.942857	-0.885714	-1	-0.828571	-0.6	-0.6
LOC107946327	0.771429	0.885714	0.771429	-0.942857	0.771429	0.714286	0.942857	0.657143	0.6	0.6	0.771429	0.771429	0.942857	0.828571	0.885714	0.885714	0.942857	0.885714	0.942857	-0.885714	-1	-0.828571	-0.6	-0.6
LOC107906603	0.714286	0.771429	0.657143	-0.828571	0.885714	0.771429	0.828571	0.6	0.657143	0.542857	0.828571	0.828571	0.885714	0.771429	0.942857	0.942857	1	0.942857	1	-0.942857	-0.942857	-0.771429	-0.657143	-0.657143
CAD5	0.542857	0.771429	0.657143	-0.828571	0.885714	0.942857	0.828571	0.771429	0.828571	0.714286	0.657143	0.657143	0.714286	0.6	0.771429	0.771429	0.828571	0.771429	0.828571	-0.771429	-0.771429	-0.6	-0.828571	-0.828571
4CL2	0.714286	0.771429	0.657143	-0.828571	0.885714	0.771429	0.828571	0.6	0.657143	0.542857	0.828571	0.828571	0.885714	0.771429	0.942857	0.942857	1	0.942857	1	-0.942857	-0.942857	-0.771429	-0.657143	-0.657143
PER1	-0.771429	-0.657143	-0.771429	0.6	-0.771429	-0.828571	-0.6	-0.885714	-0.942857	-0.942857	-0.771429	-0.771429	-0.6	-0.714286	-0.657143	-0.657143	-0.6	-0.657143	-0.6	0.657143	0.542857	0.714286	0.942857	0.942857
LOC121202811	1	0.771429	0.885714	-0.714286	0.657143	0.6	0.714286	0.771429	0.714286	0.828571	0.885714	0.885714	0.828571	0.942857	0.771429	0.771429	0.714286	0.771429	0.714286	-0.771429	-0.771429	-0.942857	-0.714286	-0.714286
LOC121214674	1	0.771429	0.885714	-0.714286	0.657143	0.6	0.714286	0.771429	0.714286	0.828571	0.885714	0.885714	0.828571	0.942857	0.771429	0.771429	0.714286	0.771429	0.714286	-0.771429	-0.771429	-0.942857	-0.714286	-0.714286
LOC107937645	1	0.771429	0.885714	-0.714286	0.657143	0.6	0.714286	0.771429	0.714286	0.828571	0.885714	0.885714	0.828571	0.942857	0.771429	0.771429	0.714286	0.771429	0.714286	-0.771429	-0.771429	-0.942857	-0.714286	-0.714286
ALDH2C4	0.714286	0.6	0.828571	-0.657143	0.885714	0.942857	0.657143	0.771429	0.828571	0.885714	0.657143	0.657143	0.542857	0.6	0.6	0.6	0.657143	0.6	0.657143	-0.6	-0.6	-0.6	-0.828571	-0.828571
PRX52	0.942857	0.714286	0.942857	-0.771429	0.771429	0.714286	0.771429	0.657143	0.6	0.771429	0.771429	0.771429	0.771429	0.828571	0.714286	0.714286	0.771429	0.714286	0.771429	-0.714286	-0.828571	-0.828571	-0.6	-0.6
RCI3	1	0.771429	0.885714	-0.714286	0.657143	0.6	0.714286	0.771429	0.714286	0.828571	0.885714	0.885714	0.828571	0.942857	0.771429	0.771429	0.714286	0.771429	0.714286	-0.771429	-0.771429	-0.942857	-0.714286	-0.714286
LOC121209489	1	0.771429	0.885714	-0.714286	0.657143	0.6	0.714286	0.771429	0.714286	0.828571	0.885714	0.885714	0.828571	0.942857	0.771429	0.771429	0.714286	0.771429	0.714286	-0.771429	-0.771429	-0.942857	-0.714286	-0.714286
MEE23	1	0.771429	0.885714	-0.714286	0.657143	0.6	0.714286	0.771429	0.714286	0.828571	0.885714	0.885714	0.828571	0.942857	0.771429	0.771429	0.714286	0.771429	0.714286	-0.771429	-0.771429	-0.942857	-0.714286	-0.714286
LOC107898918	1	0.771429	0.885714	-0.714286	0.657143	0.6	0.714286	0.771429	0.714286	0.828571	0.885714	0.885714	0.828571	0.942857	0.771429	0.771429	0.714286	0.771429	0.714286	-0.771429	-0.771429	-0.942857	-0.714286	-0.714286
RHS19	1	0.771429	0.885714	-0.714286	0.657143	0.6	0.714286	0.771429	0.714286	0.828571	0.885714	0.885714	0.828571	0.942857	0.771429	0.771429	0.714286	0.771429	0.714286	-0.771429	-0.771429	-0.942857	-0.714286	-0.714286
BGLU17	0.714286	0.771429	0.657143	-0.828571	0.885714	0.771429	0.828571	0.6	0.657143	0.542857	0.828571	0.828571	0.885714	0.771429	0.942857	0.942857	1	0.942857	1	-0.942857	-0.942857	-0.771429	-0.657143	-0.657143
LOC107904826	0.542857	0.771429	0.657143	-0.828571	0.885714	0.942857	0.828571	0.771429	0.828571	0.714286	0.657143	0.657143	0.714286	0.6	0.771429	0.771429	0.828571	0.771429	0.828571	-0.771429	-0.771429	-0.6	-0.828571	-0.828571
LOC107908968	-0.542857	-0.771429	-0.657143	0.828571	-0.885714	-0.942857	-0.828571	-0.771429	-0.828571	-0.714286	-0.657143	-0.657143	-0.714286	-0.6	-0.771429	-0.771429	-0.828571	-0.771429	-0.828571	0.771429	0.771429	0.6	0.828571	0.828571
LOC121228266	0.771429	0.885714	0.771429	-0.942857	0.771429	0.714286	0.942857	0.657143	0.6	0.6	0.771429	0.771429	0.942857	0.828571	0.885714	0.885714	0.942857	0.885714	0.942857	-0.885714	-1	-0.828571	-0.6	-0.6
LOC107936009	0.542857	0.771429	0.657143	-0.828571	0.885714	0.942857	0.828571	0.771429	0.828571	0.714286	0.657143	0.657143	0.714286	0.6	0.771429	0.771429	0.828571	0.771429	0.828571	-0.771429	-0.771429	-0.6	-0.828571	-0.828571
LOC107945392	0.542857	0.771429	0.657143	-0.828571	0.885714	0.942857	0.828571	0.771429	0.828571	0.714286	0.657143	0.657143	0.714286	0.6	0.771429	0.771429	0.828571	0.771429	0.828571	-0.771429	-0.771429	-0.6	-0.828571	-0.828571
PAL1	0.828571	0.771429	0.885714	-0.885714	0.828571	0.771429	0.885714	0.6	0.542857	0.657143	0.714286	0.714286	0.828571	0.771429	0.771429	0.771429	0.885714	0.771429	0.885714	-0.771429	-0.942857	-0.771429	-0.542857	-0.542857
BGLU46	0.542857	0.771429	0.657143	-0.828571	0.885714	0.942857	0.828571	0.771429	0.828571	0.714286	0.657143	0.657143	0.714286	0.6	0.771429	0.771429	0.828571	0.771429	0.828571	-0.771429	-0.771429	-0.6	-0.828571	-0.828571
LOC121215291	1	0.771429	0.885714	-0.714286	0.657143	0.6	0.714286	0.771429	0.714286	0.828571	0.885714	0.885714	0.828571	0.942857	0.771429	0.771429	0.714286	0.771429	0.714286	-0.771429	-0.771429	-0.942857	-0.714286	-0.714286
LOC107938562	0.771429	0.657143	0.771429	-0.6	0.771429	0.828571	0.6	0.885714	0.942857	0.942857	0.771429	0.771429	0.6	0.714286	0.657143	0.657143	0.6	0.657143	0.6	-0.657143	-0.542857	-0.714286	-0.942857	-0.942857
LOC107943659	0.714286	0.942857	0.828571	-1	0.714286	0.771429	1	0.771429	0.657143	0.714286	0.657143	0.657143	0.885714	0.771429	0.771429	0.771429	0.828571	0.771429	0.828571	-0.771429	-0.942857	-0.771429	-0.657143	-0.657143
PAL2	0.942857	0.828571	0.942857	-0.771429	0.6	0.657143	0.771429	0.885714	0.771429	0.942857	0.771429	0.771429	0.771429	0.885714	0.657143	0.657143	0.6	0.657143	0.6	-0.657143	-0.714286	-0.885714	-0.771429	-0.771429
LOC107947912	0.828571	0.771429	0.885714	-0.714286	0.657143	0.771429	0.714286	0.942857	0.885714	1	0.714286	0.714286	0.657143	0.771429	0.6	0.6	0.542857	0.6	0.542857	-0.6	-0.6	-0.771429	-0.885714	-0.885714
LOC107904296	0.771429	0.828571	0.6	-0.771429	0.771429	0.657143	0.771429	0.714286	0.771429	0.6	0.942857	0.942857	0.942857	0.885714	1	1	0.942857	1	0.942857	-1	-0.885714	-0.885714	-0.771429	-0.771429
LOC107948610	0.828571	0.6	0.714286	-0.542857	0.828571	0.771429	0.542857	0.771429	0.885714	0.828571	0.885714	0.885714	0.657143	0.771429	0.771429	0.771429	0.714286	0.771429	0.714286	-0.771429	-0.6	-0.771429	-0.885714	-0.885714
LOC107903099	1	0.771429	0.885714	-0.714286	0.657143	0.6	0.714286	0.771429	0.714286	0.828571	0.885714	0.885714	0.828571	0.942857	0.771429	0.771429	0.714286	0.771429	0.714286	-0.771429	-0.771429	-0.942857	-0.714286	-0.714286
LOC107937110	1	0.771429	0.885714	-0.714286	0.657143	0.6	0.714286	0.771429	0.714286	0.828571	0.885714	0.885714	0.828571	0.942857	0.771429	0.771429	0.714286	0.771429	0.714286	-0.771429	-0.771429	-0.942857	-0.714286	-0.714286
PA2	0.714286	0.771429	0.657143	-0.657143	0.714286	0.771429	0.657143	0.942857	1	0.885714	0.828571	0.828571	0.714286	0.771429	0.771429	0.771429	0.657143	0.771429	0.657143	-0.771429	-0.6	-0.771429	-1	-1
LOC107891457	-0.714286	-0.6	-0.828571	0.657143	-0.885714	-0.942857	-0.657143	-0.771429	-0.828571	-0.885714	-0.657143	-0.657143	-0.542857	-0.6	-0.6	-0.6	-0.657143	-0.6	-0.657143	0.6	0.6	0.6	0.828571	0.828571
LOC107899656	0.885714	0.942857	0.828571	-0.828571	0.542857	0.6	0.828571	0.942857	0.828571	0.885714	0.828571	0.828571	0.885714	0.942857	0.771429	0.771429	0.657143	0.771429	0.657143	-0.771429	-0.771429	-0.942857	-0.828571	-0.828571
LOC121222456	-0.771429	-0.542857	-0.771429	0.6	-0.942857	-0.885714	-0.6	-0.657143	-0.771429	-0.771429	-0.771429	-0.771429	-0.6	-0.657143	-0.714286	-0.714286	-0.771429	-0.714286	-0.771429	0.714286	0.657143	0.657143	0.771429	0.771429
LOC107907735	0.828571	0.6	0.714286	-0.542857	0.828571	0.771429	0.542857	0.771429	0.885714	0.828571	0.885714	0.885714	0.657143	0.771429	0.771429	0.771429	0.714286	0.771429	0.714286	-0.771429	-0.6	-0.771429	-0.885714	-0.885714
LOC107898474	0.942857	0.657143	0.771429	-0.542857	0.371429	0.314286	0.542857	0.657143	0.542857	0.714286	0.771429	0.771429	0.714286	0.885714	0.6	0.6	0.485714	0.6	0.485714	-0.6	-0.6	-0.885714	-0.542857	-0.542857
LOC107896674	0.6	0.828571	0.6	-0.885714	0.542857	0.485714	0.885714	0.485714	0.371429	0.371429	0.6	0.6	0.885714	0.714286	0.771429	0.771429	0.828571	0.771429	0.828571	-0.771429	-0.942857	-0.714286	-0.371429	-0.371429
LOC107908967	1	0.771429	0.885714	-0.714286	0.657143	0.6	0.714286	0.771429	0.714286	0.828571	0.885714	0.885714	0.828571	0.942857	0.771429	0.771429	0.714286	0.771429	0.714286	-0.771429	-0.771429	-0.942857	-0.714286	-0.714286
BGLU40	0.542857	0.771429	0.657143	-0.828571	0.885714	0.942857	0.828571	0.771429	0.828571	0.714286	0.657143	0.657143	0.714286	0.6	0.771429	0.771429	0.828571	0.771429	0.828571	-0.771429	-0.771429	-0.6	-0.828571	-0.828571
LOC107926676	0.542857	0.771429	0.657143	-0.828571	0.885714	0.942857	0.828571	0.771429	0.828571	0.714286	0.657143	0.657143	0.714286	0.6	0.771429	0.771429	0.828571	0.771429	0.828571	-0.771429	-0.771429	-0.6	-0.828571	-0.828571
HCT	-0.771429	-0.657143	-0.771429	0.6	-0.771429	-0.828571	-0.6	-0.885714	-0.942857	-0.942857	-0.771429	-0.771429	-0.6	-0.714286	-0.657143	-0.657143	-0.6	-0.657143	-0.6	0.657143	0.542857	0.714286	0.942857	0.942857
LOC107941372	0.542857	0.771429	0.657143	-0.828571	0.885714	0.942857	0.828571	0.771429	0.828571	0.714286	0.657143	0.657143	0.714286	0.6	0.771429	0.771429	0.828571	0.771429	0.828571	-0.771429	-0.771429	-0.6	-0.828571	-0.828571
LOC107907702	0.542857	0.771429	0.657143	-0.828571	0.885714	0.942857	0.828571	0.771429	0.828571	0.714286	0.657143	0.657143	0.714286	0.6	0.771429	0.771429	0.828571	0.771429	0.828571	-0.771429	-0.771429	-0.6	-0.828571	-0.828571
BGLU41	-0.942857	-0.885714	-0.771429	0.771429	-0.6	-0.542857	-0.771429	-0.828571	-0.771429	-0.771429	-0.942857	-0.942857	-0.942857	-1	-0.885714	-0.885714	-0.771429	-0.885714	-0.771429	0.885714	0.828571	1	0.771429	0.771429
LOC107949272	0.828571	0.6	0.714286	-0.542857	0.828571	0.771429	0.542857	0.771429	0.885714	0.828571	0.885714	0.885714	0.657143	0.771429	0.771429	0.771429	0.714286	0.771429	0.714286	-0.771429	-0.6	-0.771429	-0.885714	-0.885714
TSM1	0.828571	0.771429	0.885714	-0.885714	0.828571	0.771429	0.885714	0.6	0.542857	0.657143	0.714286	0.714286	0.828571	0.771429	0.771429	0.771429	0.885714	0.771429	0.885714	-0.771429	-0.942857	-0.771429	-0.542857	-0.542857
LOC107919772	-0.6	-0.657143	-0.771429	0.771429	-0.942857	-1	-0.771429	-0.714286	-0.771429	-0.771429	-0.6	-0.6	-0.6	-0.542857	-0.657143	-0.657143	-0.771429	-0.657143	-0.771429	0.657143	0.714286	0.542857	0.771429	0.771429
LOC107911435	1	0.771429	0.885714	-0.714286	0.657143	0.6	0.714286	0.771429	0.714286	0.828571	0.885714	0.885714	0.828571	0.942857	0.771429	0.771429	0.714286	0.771429	0.714286	-0.771429	-0.771429	-0.942857	-0.714286	-0.714286

## Sheet: POS-CJ72T10vs72T0
	1H-Indole-3-carboxaldehyde	6-Chloro-N-(1-methylethyl)-1,3,5-triazine-2,4-diamine	Dibutyl phthalate	Equol	Genistein	Quinoline	Adenosine	Dethiobiotin	Histamine	Nobiletin	Phenylacetaldehyde	Rishitin	Sinapyl alcohol	Urocanic acid	(E,E)-Trichostachine	1,2,3-Trihydroxybenzene	Aerobactin	alpha-Campholene acetate	Bisphenol A	Cis-zeatin-7-N-glucoside	Clionasterol	Epicatechin	Estrone	Gentisate aldehyde	Homovanillin	L-Asparagine	L-Valine	Malvidin 3-glucoside	Melibiose	N-Acetylputrescine	Oleamide	Palmitoylethanolamide	Procyanidin B2	Pyridoxine	Testosterone	Uvaol	Vanilloside	Wyerone epoxide	Xanthorrhizol	Xanthoxyletin
C4H	0.714286	0.771429	-0.885714	-0.771429	0.714286	0.771429	-0.828571	-0.942857	-0.942857	0.714286	0.771429	0.714286	0.942857	0.771429	0.6	0.828571	0.6	0.771429	0.6	0.657143	-0.6	0.714286	-0.6	0.6	0.828571	-0.714286	-0.771429	0.714286	0.771429	0.771429	-0.714286	-0.657143	0.828571	0.771429	-0.714286	0.714286	0.771429	0.714286	-0.771429	0.6
LOC107896146	-0.942857	-0.885714	0.771429	0.657143	-0.942857	-0.657143	0.942857	0.828571	0.714286	-0.6	-0.657143	-0.6	-0.828571	-0.885714	-0.828571	-0.942857	-0.828571	-0.885714	-0.828571	-0.771429	0.828571	-0.942857	0.714286	-0.828571	-0.942857	0.942857	0.885714	-0.942857	-1	-1	0.942857	0.771429	-0.942857	-1	0.942857	-0.942857	-1	-0.942857	0.885714	-0.828571
OMT1	0.714286	0.771429	-0.885714	-0.771429	0.714286	0.771429	-0.828571	-0.942857	-0.942857	0.714286	0.771429	0.714286	0.942857	0.771429	0.6	0.828571	0.6	0.771429	0.6	0.657143	-0.6	0.714286	-0.6	0.6	0.828571	-0.714286	-0.771429	0.714286	0.771429	0.771429	-0.714286	-0.657143	0.828571	0.771429	-0.714286	0.714286	0.771429	0.714286	-0.771429	0.6
LOC107889615	0.6	0.657143	-0.771429	-0.714286	0.771429	0.714286	-0.771429	-0.885714	-1	0.771429	0.714286	0.771429	0.885714	0.657143	0.542857	0.771429	0.542857	0.828571	0.542857	0.6	-0.542857	0.6	-0.657143	0.542857	0.771429	-0.6	-0.657143	0.771429	0.714286	0.714286	-0.771429	-0.6	0.771429	0.714286	-0.6	0.6	0.714286	0.6	-0.657143	0.542857
CCoAMT1	0.714286	0.771429	-0.885714	-0.771429	0.714286	0.771429	-0.828571	-0.942857	-0.942857	0.714286	0.771429	0.714286	0.942857	0.771429	0.6	0.828571	0.6	0.771429	0.6	0.657143	-0.6	0.714286	-0.6	0.6	0.828571	-0.714286	-0.771429	0.714286	0.771429	0.771429	-0.714286	-0.657143	0.828571	0.771429	-0.714286	0.714286	0.771429	0.714286	-0.771429	0.6
CYP98A3	0.714286	0.771429	-0.885714	-0.771429	0.714286	0.771429	-0.828571	-0.942857	-0.942857	0.714286	0.771429	0.714286	0.942857	0.771429	0.6	0.828571	0.6	0.771429	0.6	0.657143	-0.6	0.714286	-0.6	0.6	0.828571	-0.714286	-0.771429	0.714286	0.771429	0.771429	-0.714286	-0.657143	0.828571	0.771429	-0.714286	0.714286	0.771429	0.714286	-0.771429	0.6
LOC107937102	0.942857	0.885714	-0.771429	-0.657143	0.942857	0.657143	-0.942857	-0.828571	-0.714286	0.6	0.657143	0.6	0.828571	0.885714	0.828571	0.942857	0.828571	0.885714	0.828571	0.771429	-0.828571	0.942857	-0.714286	0.828571	0.942857	-0.942857	-0.885714	0.942857	1	1	-0.942857	-0.771429	0.942857	1	-0.942857	0.942857	1	0.942857	-0.885714	0.828571
CAD9	0.942857	0.885714	-0.771429	-0.657143	0.942857	0.657143	-0.942857	-0.828571	-0.714286	0.6	0.657143	0.6	0.828571	0.885714	0.828571	0.942857	0.828571	0.885714	0.828571	0.771429	-0.828571	0.942857	-0.714286	0.828571	0.942857	-0.942857	-0.885714	0.942857	1	1	-0.942857	-0.771429	0.942857	1	-0.942857	0.942857	1	0.942857	-0.885714	0.828571
FAH1	0.885714	0.828571	-0.6	-0.485714	0.828571	0.428571	-0.885714	-0.657143	-0.485714	0.314286	0.428571	0.371429	0.657143	0.771429	0.714286	0.885714	0.714286	0.771429	0.714286	0.657143	-0.714286	0.885714	-0.485714	0.714286	0.828571	-0.885714	-0.828571	0.828571	0.942857	0.942857	-0.828571	-0.657143	0.828571	0.942857	-0.885714	0.885714	0.942857	0.885714	-0.771429	0.714286
LOC107940635	0.714286	0.771429	-0.885714	-0.771429	0.714286	0.771429	-0.828571	-0.942857	-0.942857	0.714286	0.771429	0.714286	0.942857	0.771429	0.6	0.828571	0.6	0.771429	0.6	0.657143	-0.6	0.714286	-0.6	0.6	0.828571	-0.714286	-0.771429	0.714286	0.771429	0.771429	-0.714286	-0.657143	0.828571	0.771429	-0.714286	0.714286	0.771429	0.714286	-0.771429	0.6
CCOAMT1	0.714286	0.771429	-0.885714	-0.771429	0.714286	0.771429	-0.828571	-0.942857	-0.942857	0.714286	0.771429	0.714286	0.942857	0.771429	0.6	0.828571	0.6	0.771429	0.6	0.657143	-0.6	0.714286	-0.6	0.6	0.828571	-0.714286	-0.771429	0.714286	0.771429	0.771429	-0.714286	-0.657143	0.828571	0.771429	-0.714286	0.714286	0.771429	0.714286	-0.771429	0.6
LOC107908295	0.6	0.657143	-0.771429	-0.885714	0.6	0.885714	-0.6	-0.714286	-0.828571	0.942857	0.885714	0.942857	0.714286	0.657143	0.714286	0.6	0.714286	0.657143	0.714286	0.771429	-0.714286	0.6	-0.828571	0.714286	0.6	-0.6	-0.657143	0.6	0.542857	0.542857	-0.6	-0.771429	0.6	0.542857	-0.6	0.6	0.542857	0.6	-0.657143	0.714286
LOC107915919	-0.942857	-0.885714	0.771429	0.657143	-0.942857	-0.657143	0.942857	0.828571	0.714286	-0.6	-0.657143	-0.6	-0.828571	-0.885714	-0.828571	-0.942857	-0.828571	-0.885714	-0.828571	-0.771429	0.828571	-0.942857	0.714286	-0.828571	-0.942857	0.942857	0.885714	-0.942857	-1	-1	0.942857	0.771429	-0.942857	-1	0.942857	-0.942857	-1	-0.942857	0.885714	-0.828571
4CL1	0.885714	0.942857	-0.714286	-0.771429	0.885714	0.6	-1	-0.771429	-0.771429	0.542857	0.6	0.714286	0.771429	0.771429	0.771429	1	0.771429	0.942857	0.771429	0.828571	-0.771429	0.885714	-0.6	0.771429	0.828571	-0.885714	-0.942857	0.885714	0.942857	0.942857	-0.885714	-0.828571	0.828571	0.942857	-0.885714	0.885714	0.942857	0.885714	-0.771429	0.771429
LOC107891116	0.771429	0.714286	-0.6	-0.657143	0.942857	0.657143	-0.771429	-0.657143	-0.714286	0.771429	0.657143	0.771429	0.657143	0.714286	0.828571	0.771429	0.828571	0.885714	0.828571	0.771429	-0.828571	0.771429	-0.885714	0.828571	0.771429	-0.771429	-0.714286	0.942857	0.828571	0.828571	-0.942857	-0.771429	0.771429	0.828571	-0.771429	0.771429	0.828571	0.771429	-0.714286	0.828571
PER64	0.714286	0.771429	-0.885714	-0.771429	0.714286	0.771429	-0.828571	-0.942857	-0.942857	0.714286	0.771429	0.714286	0.942857	0.771429	0.6	0.828571	0.6	0.771429	0.6	0.657143	-0.6	0.714286	-0.6	0.6	0.828571	-0.714286	-0.771429	0.714286	0.771429	0.771429	-0.714286	-0.657143	0.828571	0.771429	-0.714286	0.714286	0.771429	0.714286	-0.771429	0.6
LOC107946327	0.714286	0.771429	-0.885714	-0.771429	0.714286	0.771429	-0.828571	-0.942857	-0.942857	0.714286	0.771429	0.714286	0.942857	0.771429	0.6	0.828571	0.6	0.771429	0.6	0.657143	-0.6	0.714286	-0.6	0.6	0.828571	-0.714286	-0.771429	0.714286	0.771429	0.771429	-0.714286	-0.657143	0.828571	0.771429	-0.714286	0.714286	0.771429	0.714286	-0.771429	0.6
LOC107906603	0.771429	0.714286	-0.942857	-0.657143	0.771429	0.828571	-0.771429	-1	-0.885714	0.771429	0.828571	0.6	1	0.885714	0.657143	0.771429	0.657143	0.714286	0.657143	0.6	-0.657143	0.771429	-0.714286	0.657143	0.942857	-0.771429	-0.714286	0.771429	0.828571	0.828571	-0.771429	-0.6	0.942857	0.828571	-0.771429	0.771429	0.828571	0.771429	-0.885714	0.657143
CAD5	0.942857	0.885714	-0.771429	-0.657143	0.942857	0.657143	-0.942857	-0.828571	-0.714286	0.6	0.657143	0.6	0.828571	0.885714	0.828571	0.942857	0.828571	0.885714	0.828571	0.771429	-0.828571	0.942857	-0.714286	0.828571	0.942857	-0.942857	-0.885714	0.942857	1	1	-0.942857	-0.771429	0.942857	1	-0.942857	0.942857	1	0.942857	-0.885714	0.828571
4CL2	0.771429	0.714286	-0.942857	-0.657143	0.771429	0.828571	-0.771429	-1	-0.885714	0.771429	0.828571	0.6	1	0.885714	0.657143	0.771429	0.657143	0.714286	0.657143	0.6	-0.657143	0.771429	-0.714286	0.657143	0.942857	-0.771429	-0.714286	0.771429	0.828571	0.828571	-0.771429	-0.6	0.942857	0.828571	-0.771429	0.771429	0.828571	0.771429	-0.885714	0.657143
PER1	-0.828571	-0.771429	0.657143	0.771429	-0.828571	-0.771429	0.714286	0.6	0.6	-0.828571	-0.771429	-0.828571	-0.6	-0.771429	-0.942857	-0.714286	-0.942857	-0.771429	-0.942857	-0.885714	0.942857	-0.828571	0.942857	-0.942857	-0.714286	0.828571	0.771429	-0.828571	-0.771429	-0.771429	0.828571	0.885714	-0.714286	-0.771429	0.828571	-0.828571	-0.771429	-0.828571	0.771429	-0.942857
LOC121202811	0.6	0.657143	-0.771429	-0.885714	0.6	0.885714	-0.6	-0.714286	-0.828571	0.942857	0.885714	0.942857	0.714286	0.657143	0.714286	0.6	0.714286	0.657143	0.714286	0.771429	-0.714286	0.6	-0.828571	0.714286	0.6	-0.6	-0.657143	0.6	0.542857	0.542857	-0.6	-0.771429	0.6	0.542857	-0.6	0.6	0.542857	0.6	-0.657143	0.714286
LOC121214674	0.6	0.657143	-0.771429	-0.885714	0.6	0.885714	-0.6	-0.714286	-0.828571	0.942857	0.885714	0.942857	0.714286	0.657143	0.714286	0.6	0.714286	0.657143	0.714286	0.771429	-0.714286	0.6	-0.828571	0.714286	0.6	-0.6	-0.657143	0.6	0.542857	0.542857	-0.6	-0.771429	0.6	0.542857	-0.6	0.6	0.542857	0.6	-0.657143	0.714286
LOC107937645	0.6	0.657143	-0.771429	-0.885714	0.6	0.885714	-0.6	-0.714286	-0.828571	0.942857	0.885714	0.942857	0.714286	0.657143	0.714286	0.6	0.714286	0.657143	0.714286	0.771429	-0.714286	0.6	-0.828571	0.714286	0.6	-0.6	-0.657143	0.6	0.542857	0.542857	-0.6	-0.771429	0.6	0.542857	-0.6	0.6	0.542857	0.6	-0.657143	0.714286
ALDH2C4	0.771429	0.714286	-0.6	-0.657143	0.942857	0.657143	-0.771429	-0.657143	-0.714286	0.771429	0.657143	0.771429	0.657143	0.714286	0.828571	0.771429	0.828571	0.885714	0.828571	0.771429	-0.828571	0.771429	-0.885714	0.828571	0.771429	-0.771429	-0.714286	0.942857	0.828571	0.828571	-0.942857	-0.771429	0.771429	0.828571	-0.771429	0.771429	0.828571	0.771429	-0.714286	0.828571
PRX52	0.542857	0.6	-0.714286	-0.771429	0.714286	0.771429	-0.657143	-0.771429	-0.942857	0.885714	0.771429	0.885714	0.771429	0.6	0.6	0.657143	0.6	0.771429	0.6	0.657143	-0.6	0.542857	-0.771429	0.6	0.657143	-0.542857	-0.6	0.714286	0.6	0.6	-0.714286	-0.657143	0.657143	0.6	-0.542857	0.542857	0.6	0.542857	-0.6	0.6
RCI3	0.6	0.657143	-0.771429	-0.885714	0.6	0.885714	-0.6	-0.714286	-0.828571	0.942857	0.885714	0.942857	0.714286	0.657143	0.714286	0.6	0.714286	0.657143	0.714286	0.771429	-0.714286	0.6	-0.828571	0.714286	0.6	-0.6	-0.657143	0.6	0.542857	0.542857	-0.6	-0.771429	0.6	0.542857	-0.6	0.6	0.542857	0.6	-0.657143	0.714286
LOC121209489	0.6	0.657143	-0.771429	-0.885714	0.6	0.885714	-0.6	-0.714286	-0.828571	0.942857	0.885714	0.942857	0.714286	0.657143	0.714286	0.6	0.714286	0.657143	0.714286	0.771429	-0.714286	0.6	-0.828571	0.714286	0.6	-0.6	-0.657143	0.6	0.542857	0.542857	-0.6	-0.771429	0.6	0.542857	-0.6	0.6	0.542857	0.6	-0.657143	0.714286
MEE23	0.6	0.657143	-0.771429	-0.885714	0.6	0.885714	-0.6	-0.714286	-0.828571	0.942857	0.885714	0.942857	0.714286	0.657143	0.714286	0.6	0.714286	0.657143	0.714286	0.771429	-0.714286	0.6	-0.828571	0.714286	0.6	-0.6	-0.657143	0.6	0.542857	0.542857	-0.6	-0.771429	0.6	0.542857	-0.6	0.6	0.542857	0.6	-0.657143	0.714286
LOC107898918	0.6	0.657143	-0.771429	-0.885714	0.6	0.885714	-0.6	-0.714286	-0.828571	0.942857	0.885714	0.942857	0.714286	0.657143	0.714286	0.6	0.714286	0.657143	0.714286	0.771429	-0.714286	0.6	-0.828571	0.714286	0.6	-0.6	-0.657143	0.6	0.542857	0.542857	-0.6	-0.771429	0.6	0.542857	-0.6	0.6	0.542857	0.6	-0.657143	0.714286
RHS19	0.6	0.657143	-0.771429	-0.885714	0.6	0.885714	-0.6	-0.714286	-0.828571	0.942857	0.885714	0.942857	0.714286	0.657143	0.714286	0.6	0.714286	0.657143	0.714286	0.771429	-0.714286	0.6	-0.828571	0.714286	0.6	-0.6	-0.657143	0.6	0.542857	0.542857	-0.6	-0.771429	0.6	0.542857	-0.6	0.6	0.542857	0.6	-0.657143	0.714286
BGLU17	0.771429	0.714286	-0.942857	-0.657143	0.771429	0.828571	-0.771429	-1	-0.885714	0.771429	0.828571	0.6	1	0.885714	0.657143	0.771429	0.657143	0.714286	0.657143	0.6	-0.657143	0.771429	-0.714286	0.657143	0.942857	-0.771429	-0.714286	0.771429	0.828571	0.828571	-0.771429	-0.6	0.942857	0.828571	-0.771429	0.771429	0.828571	0.771429	-0.885714	0.657143
LOC107904826	0.942857	0.885714	-0.771429	-0.657143	0.942857	0.657143	-0.942857	-0.828571	-0.714286	0.6	0.657143	0.6	0.828571	0.885714	0.828571	0.942857	0.828571	0.885714	0.828571	0.771429	-0.828571	0.942857	-0.714286	0.828571	0.942857	-0.942857	-0.885714	0.942857	1	1	-0.942857	-0.771429	0.942857	1	-0.942857	0.942857	1	0.942857	-0.885714	0.828571
LOC107908968	-0.942857	-0.885714	0.771429	0.657143	-0.942857	-0.657143	0.942857	0.828571	0.714286	-0.6	-0.657143	-0.6	-0.828571	-0.885714	-0.828571	-0.942857	-0.828571	-0.885714	-0.828571	-0.771429	0.828571	-0.942857	0.714286	-0.828571	-0.942857	0.942857	0.885714	-0.942857	-1	-1	0.942857	0.771429	-0.942857	-1	0.942857	-0.942857	-1	-0.942857	0.885714	-0.828571
LOC121228266	0.714286	0.771429	-0.885714	-0.771429	0.714286	0.771429	-0.828571	-0.942857	-0.942857	0.714286	0.771429	0.714286	0.942857	0.771429	0.6	0.828571	0.6	0.771429	0.6	0.657143	-0.6	0.714286	-0.6	0.6	0.828571	-0.714286	-0.771429	0.714286	0.771429	0.771429	-0.714286	-0.657143	0.828571	0.771429	-0.714286	0.714286	0.771429	0.714286	-0.771429	0.6
LOC107936009	0.942857	0.885714	-0.771429	-0.657143	0.942857	0.657143	-0.942857	-0.828571	-0.714286	0.6	0.657143	0.6	0.828571	0.885714	0.828571	0.942857	0.828571	0.885714	0.828571	0.771429	-0.828571	0.942857	-0.714286	0.828571	0.942857	-0.942857	-0.885714	0.942857	1	1	-0.942857	-0.771429	0.942857	1	-0.942857	0.942857	1	0.942857	-0.885714	0.828571
LOC107945392	0.942857	0.885714	-0.771429	-0.657143	0.942857	0.657143	-0.942857	-0.828571	-0.714286	0.6	0.657143	0.6	0.828571	0.885714	0.828571	0.942857	0.828571	0.885714	0.828571	0.771429	-0.828571	0.942857	-0.714286	0.828571	0.942857	-0.942857	-0.885714	0.942857	1	1	-0.942857	-0.771429	0.942857	1	-0.942857	0.942857	1	0.942857	-0.885714	0.828571
PAL1	0.6	0.657143	-0.771429	-0.714286	0.771429	0.714286	-0.771429	-0.885714	-1	0.771429	0.714286	0.771429	0.885714	0.657143	0.542857	0.771429	0.542857	0.828571	0.542857	0.6	-0.542857	0.6	-0.657143	0.542857	0.771429	-0.6	-0.657143	0.771429	0.714286	0.714286	-0.771429	-0.6	0.771429	0.714286	-0.6	0.6	0.714286	0.6	-0.657143	0.542857
BGLU46	0.942857	0.885714	-0.771429	-0.657143	0.942857	0.657143	-0.942857	-0.828571	-0.714286	0.6	0.657143	0.6	0.828571	0.885714	0.828571	0.942857	0.828571	0.885714	0.828571	0.771429	-0.828571	0.942857	-0.714286	0.828571	0.942857	-0.942857	-0.885714	0.942857	1	1	-0.942857	-0.771429	0.942857	1	-0.942857	0.942857	1	0.942857	-0.885714	0.828571
LOC121215291	0.6	0.657143	-0.771429	-0.885714	0.6	0.885714	-0.6	-0.714286	-0.828571	0.942857	0.885714	0.942857	0.714286	0.657143	0.714286	0.6	0.714286	0.657143	0.714286	0.771429	-0.714286	0.6	-0.828571	0.714286	0.6	-0.6	-0.657143	0.6	0.542857	0.542857	-0.6	-0.771429	0.6	0.542857	-0.6	0.6	0.542857	0.6	-0.657143	0.714286
LOC107938562	0.828571	0.771429	-0.657143	-0.771429	0.828571	0.771429	-0.714286	-0.6	-0.6	0.828571	0.771429	0.828571	0.6	0.771429	0.942857	0.714286	0.942857	0.771429	0.942857	0.885714	-0.942857	0.828571	-0.942857	0.942857	0.714286	-0.828571	-0.771429	0.828571	0.771429	0.771429	-0.828571	-0.885714	0.714286	0.771429	-0.828571	0.828571	0.771429	0.828571	-0.771429	0.942857
LOC107943659	0.771429	0.885714	-0.771429	-0.828571	0.771429	0.657143	-0.942857	-0.828571	-0.885714	0.6	0.657143	0.771429	0.828571	0.714286	0.657143	0.942857	0.657143	0.885714	0.657143	0.771429	-0.657143	0.771429	-0.542857	0.657143	0.771429	-0.771429	-0.885714	0.771429	0.828571	0.828571	-0.771429	-0.771429	0.771429	0.828571	-0.771429	0.771429	0.828571	0.771429	-0.714286	0.657143
PAL2	0.657143	0.771429	-0.657143	-0.942857	0.657143	0.771429	-0.714286	-0.6	-0.771429	0.828571	0.771429	1	0.6	0.6	0.771429	0.714286	0.771429	0.771429	0.771429	0.885714	-0.771429	0.657143	-0.771429	0.771429	0.542857	-0.657143	-0.771429	0.657143	0.6	0.6	-0.657143	-0.885714	0.542857	0.6	-0.657143	0.657143	0.6	0.657143	-0.6	0.771429
LOC107947912	0.771429	0.828571	-0.6	-0.885714	0.771429	0.714286	-0.771429	-0.542857	-0.657143	0.771429	0.714286	0.942857	0.542857	0.657143	0.885714	0.771429	0.885714	0.828571	0.885714	0.942857	-0.885714	0.771429	-0.828571	0.885714	0.6	-0.771429	-0.828571	0.771429	0.714286	0.714286	-0.771429	-0.942857	0.6	0.714286	-0.771429	0.771429	0.714286	0.771429	-0.657143	0.885714
LOC107904296	0.828571	0.771429	-1	-0.771429	0.657143	0.942857	-0.714286	-0.942857	-0.771429	0.828571	0.942857	0.657143	0.942857	0.942857	0.771429	0.714286	0.771429	0.6	0.771429	0.714286	-0.771429	0.828571	-0.771429	0.771429	0.885714	-0.828571	-0.771429	0.657143	0.771429	0.771429	-0.657143	-0.714286	0.885714	0.771429	-0.828571	0.828571	0.771429	0.828571	-0.942857	0.771429
LOC107948610	0.771429	0.657143	-0.771429	-0.714286	0.771429	0.885714	-0.6	-0.714286	-0.657143	0.942857	0.885714	0.771429	0.714286	0.828571	0.885714	0.6	0.885714	0.657143	0.885714	0.771429	-0.885714	0.771429	-1	0.885714	0.771429	-0.771429	-0.657143	0.771429	0.714286	0.714286	-0.771429	-0.771429	0.771429	0.714286	-0.771429	0.771429	0.714286	0.771429	-0.828571	0.885714
LOC107903099	0.6	0.657143	-0.771429	-0.885714	0.6	0.885714	-0.6	-0.714286	-0.828571	0.942857	0.885714	0.942857	0.714286	0.657143	0.714286	0.6	0.714286	0.657143	0.714286	0.771429	-0.714286	0.6	-0.828571	0.714286	0.6	-0.6	-0.657143	0.6	0.542857	0.542857	-0.6	-0.771429	0.6	0.542857	-0.6	0.6	0.542857	0.6	-0.657143	0.714286
LOC107937110	0.6	0.657143	-0.771429	-0.885714	0.6	0.885714	-0.6	-0.714286	-0.828571	0.942857	0.885714	0.942857	0.714286	0.657143	0.714286	0.6	0.714286	0.657143	0.714286	0.771429	-0.714286	0.6	-0.828571	0.714286	0.6	-0.6	-0.657143	0.6	0.542857	0.542857	-0.6	-0.771429	0.6	0.542857	-0.6	0.6	0.542857	0.6	-0.657143	0.714286
PA2	0.942857	0.885714	-0.771429	-0.828571	0.771429	0.828571	-0.771429	-0.657143	-0.542857	0.771429	0.828571	0.771429	0.657143	0.885714	1	0.771429	1	0.714286	1	0.942857	-1	0.942857	-0.885714	1	0.771429	-0.942857	-0.885714	0.771429	0.828571	0.828571	-0.771429	-0.942857	0.771429	0.828571	-0.942857	0.942857	0.828571	0.942857	-0.885714	1
LOC107891457	-0.771429	-0.714286	0.6	0.657143	-0.942857	-0.657143	0.771429	0.657143	0.714286	-0.771429	-0.657143	-0.771429	-0.657143	-0.714286	-0.828571	-0.771429	-0.828571	-0.885714	-0.828571	-0.771429	0.828571	-0.771429	0.885714	-0.828571	-0.771429	0.771429	0.714286	-0.942857	-0.828571	-0.828571	0.942857	0.771429	-0.771429	-0.828571	0.771429	-0.771429	-0.828571	-0.771429	0.714286	-0.828571
LOC107899656	0.771429	0.885714	-0.771429	-1	0.6	0.828571	-0.771429	-0.657143	-0.714286	0.771429	0.828571	0.942857	0.657143	0.714286	0.828571	0.771429	0.828571	0.714286	0.828571	0.942857	-0.828571	0.771429	-0.714286	0.828571	0.6	-0.771429	-0.885714	0.6	0.657143	0.657143	-0.6	-0.942857	0.6	0.657143	-0.771429	0.771429	0.657143	0.771429	-0.714286	0.828571
LOC121222456	-0.714286	-0.6	0.714286	0.6	-0.885714	-0.771429	0.657143	0.771429	0.771429	-0.885714	-0.771429	-0.714286	-0.771429	-0.771429	-0.771429	-0.657143	-0.771429	-0.771429	-0.771429	-0.657143	0.771429	-0.714286	0.942857	-0.771429	-0.828571	0.714286	0.6	-0.885714	-0.771429	-0.771429	0.885714	0.657143	-0.828571	-0.771429	0.714286	-0.714286	-0.771429	-0.714286	0.771429	-0.771429
LOC107907735	0.771429	0.657143	-0.771429	-0.714286	0.771429	0.885714	-0.6	-0.714286	-0.657143	0.942857	0.885714	0.771429	0.714286	0.828571	0.885714	0.6	0.885714	0.657143	0.885714	0.771429	-0.885714	0.771429	-1	0.885714	0.771429	-0.771429	-0.657143	0.771429	0.714286	0.714286	-0.771429	-0.771429	0.771429	0.714286	-0.771429	0.771429	0.714286	0.771429	-0.828571	0.885714
LOC107898474	0.371429	0.485714	-0.6	-0.828571	0.314286	0.771429	-0.371429	-0.485714	-0.657143	0.828571	0.771429	0.885714	0.485714	0.428571	0.542857	0.371429	0.542857	0.428571	0.542857	0.657143	-0.542857	0.371429	-0.657143	0.542857	0.314286	-0.371429	-0.485714	0.314286	0.257143	0.257143	-0.314286	-0.657143	0.314286	0.257143	-0.371429	0.371429	0.257143	0.371429	-0.428571	0.542857
LOC107896674	0.542857	0.657143	-0.771429	-0.657143	0.485714	0.6	-0.714286	-0.828571	-0.828571	0.485714	0.6	0.542857	0.828571	0.6	0.371429	0.714286	0.371429	0.6	0.371429	0.485714	-0.371429	0.542857	-0.314286	0.371429	0.657143	-0.542857	-0.657143	0.485714	0.6	0.6	-0.485714	-0.485714	0.657143	0.6	-0.542857	0.542857	0.6	0.542857	-0.6	0.371429
LOC107908967	0.6	0.657143	-0.771429	-0.885714	0.6	0.885714	-0.6	-0.714286	-0.828571	0.942857	0.885714	0.942857	0.714286	0.657143	0.714286	0.6	0.714286	0.657143	0.714286	0.771429	-0.714286	0.6	-0.828571	0.714286	0.6	-0.6	-0.657143	0.6	0.542857	0.542857	-0.6	-0.771429	0.6	0.542857	-0.6	0.6	0.542857	0.6	-0.657143	0.714286
BGLU40	0.942857	0.885714	-0.771429	-0.657143	0.942857	0.657143	-0.942857	-0.828571	-0.714286	0.6	0.657143	0.6	0.828571	0.885714	0.828571	0.942857	0.828571	0.885714	0.828571	0.771429	-0.828571	0.942857	-0.714286	0.828571	0.942857	-0.942857	-0.885714	0.942857	1	1	-0.942857	-0.771429	0.942857	1	-0.942857	0.942857	1	0.942857	-0.885714	0.828571
LOC107926676	0.942857	0.885714	-0.771429	-0.657143	0.942857	0.657143	-0.942857	-0.828571	-0.714286	0.6	0.657143	0.6	0.828571	0.885714	0.828571	0.942857	0.828571	0.885714	0.828571	0.771429	-0.828571	0.942857	-0.714286	0.828571	0.942857	-0.942857	-0.885714	0.942857	1	1	-0.942857	-0.771429	0.942857	1	-0.942857	0.942857	1	0.942857	-0.885714	0.828571
HCT	-0.828571	-0.771429	0.657143	0.771429	-0.828571	-0.771429	0.714286	0.6	0.6	-0.828571	-0.771429	-0.828571	-0.6	-0.771429	-0.942857	-0.714286	-0.942857	-0.771429	-0.942857	-0.885714	0.942857	-0.828571	0.942857	-0.942857	-0.714286	0.828571	0.771429	-0.828571	-0.771429	-0.771429	0.828571	0.885714	-0.714286	-0.771429	0.828571	-0.828571	-0.771429	-0.828571	0.771429	-0.942857
LOC107941372	0.942857	0.885714	-0.771429	-0.657143	0.942857	0.657143	-0.942857	-0.828571	-0.714286	0.6	0.657143	0.6	0.828571	0.885714	0.828571	0.942857	0.828571	0.885714	0.828571	0.771429	-0.828571	0.942857	-0.714286	0.828571	0.942857	-0.942857	-0.885714	0.942857	1	1	-0.942857	-0.771429	0.942857	1	-0.942857	0.942857	1	0.942857	-0.885714	0.828571
LOC107907702	0.942857	0.885714	-0.771429	-0.657143	0.942857	0.657143	-0.942857	-0.828571	-0.714286	0.6	0.657143	0.6	0.828571	0.885714	0.828571	0.942857	0.828571	0.885714	0.828571	0.771429	-0.828571	0.942857	-0.714286	0.828571	0.942857	-0.942857	-0.885714	0.942857	1	1	-0.942857	-0.771429	0.942857	1	-0.942857	0.942857	1	0.942857	-0.885714	0.828571
BGLU41	-0.714286	-0.771429	0.885714	0.942857	-0.542857	-0.942857	0.657143	0.771429	0.771429	-0.885714	-0.942857	-0.885714	-0.771429	-0.771429	-0.771429	-0.657143	-0.771429	-0.6	-0.771429	-0.828571	0.771429	-0.714286	0.771429	-0.771429	-0.657143	0.714286	0.771429	-0.542857	-0.6	-0.6	0.542857	0.828571	-0.657143	-0.6	0.714286	-0.714286	-0.6	-0.714286	0.771429	-0.771429
LOC107949272	0.771429	0.657143	-0.771429	-0.714286	0.771429	0.885714	-0.6	-0.714286	-0.657143	0.942857	0.885714	0.771429	0.714286	0.828571	0.885714	0.6	0.885714	0.657143	0.885714	0.771429	-0.885714	0.771429	-1	0.885714	0.771429	-0.771429	-0.657143	0.771429	0.714286	0.714286	-0.771429	-0.771429	0.771429	0.714286	-0.771429	0.771429	0.714286	0.771429	-0.828571	0.885714
TSM1	0.6	0.657143	-0.771429	-0.714286	0.771429	0.714286	-0.771429	-0.885714	-1	0.771429	0.714286	0.771429	0.885714	0.657143	0.542857	0.771429	0.542857	0.828571	0.542857	0.6	-0.542857	0.6	-0.657143	0.542857	0.771429	-0.6	-0.657143	0.771429	0.714286	0.714286	-0.771429	-0.6	0.771429	0.714286	-0.6	0.6	0.714286	0.6	-0.657143	0.542857
LOC107919772	-0.828571	-0.771429	0.657143	0.6	-1	-0.6	0.885714	0.771429	0.771429	-0.657143	-0.6	-0.657143	-0.771429	-0.771429	-0.771429	-0.885714	-0.771429	-0.942857	-0.771429	-0.714286	0.771429	-0.828571	0.771429	-0.771429	-0.885714	0.828571	0.771429	-1	-0.942857	-0.942857	1	0.714286	-0.885714	-0.942857	0.828571	-0.828571	-0.942857	-0.828571	0.771429	-0.771429
LOC107911435	0.6	0.657143	-0.771429	-0.885714	0.6	0.885714	-0.6	-0.714286	-0.828571	0.942857	0.885714	0.942857	0.714286	0.657143	0.714286	0.6	0.714286	0.657143	0.714286	0.771429	-0.714286	0.6	-0.828571	0.714286	0.6	-0.6	-0.657143	0.6	0.542857	0.542857	-0.6	-0.771429	0.6	0.542857	-0.6	0.6	0.542857	0.6	-0.657143	0.714286
